# Supplementary material for: Dibromido[1,1′-dibutyl-2,2′-(pentane-1,1-di­yl)di-1H-benzimidazole]­copper(II)
Source: Acta Crystallogr Sect E Struct Rep Online. 2010 Jun 16;66(Pt 7):m767–8. doi: 10.1107/S160053681002088X (PMC3007084; doi:10.1107/S160053681002088X)
Supplement: Supplementary file 1 [file e-66-0m767-sup1.cif]

##############################################################################
###                                                                        ###
###        Electronic paper (Acta Crystallographica Section E)             ###
###                                                                        ###
##############################################################################
#                                                                            #
# This CIF contains the data in a paper accepted for publication in Acta     #
# Crystallographica Section E. It conforms to the requirements of Notes      #
# for Authors for Section E, and has been peer reviewed under the auspices   #
# of the IUCr Commission on Journals.                                        #
#                                                                            #
# Full details of the Crystallographic Information File format               #
# are given in the paper "The Crystallographic Information File (CIF):       #
# a New Standard Archive File for Crystallography" by S. R. Hall, F. H.      #
# Allen and I. D. Brown [Acta Cryst. (1991), A47, 655-685].                  #
#                                                                            #
# The current version of the core CIF dictionary is obtainable from          #
# ftp://ftp.iucr.org/pub/cif_core.dic. The current version number is 2.4.    #
#                                                                            #
# Software is freely available for graphical display of the structure(s) in  #
# this CIF.  For information consult the CIF home page http://www.iucr.org/  #
# cif/home.html                                                              #
#                                                                            #
# This file may be used for bona fide research purposes within the           #
# scientific community so long as proper attribution is given to the journal # 
# article from which it was obtained.                                        #
#                                                                            #
##############################################################################
                                             
data_I
_audit_creation_method     SHELXL-97
_chemical_name_systematic
;
Dibromido[1,1'-dibutyl-2,2'-(pentane-1,1-diyl)di-1<i>H</i>-
benzimidazole]copper(II)
;
_chemical_name_common     ?
_chemical_formula_moiety     'C27 H36 Br2 Cu N4'
_chemical_formula_sum     'C27 H36 Br2 Cu N4'
_chemical_formula_iupac     '[Cu Br2 (C27 H36 N4)]'
_chemical_formula_weight     639.96
_chemical_melting_point     486
_symmetry_cell_setting     monoclinic
_symmetry_space_group_name_H-M     'P 21/n'
_symmetry_space_group_name_Hall     '-P 2yn'
loop_
    _symmetry_equiv_pos_as_xyz
    'x, y, z'
    '-x+1/2, y+1/2, -z+1/2'
    '-x, -y, -z'
    'x-1/2, -y-1/2, z-1/2'
_cell_length_a     13.521(2)
_cell_length_b     14.604(3)
_cell_length_c     13.881(2)
_cell_angle_alpha     90.00
_cell_angle_beta     96.636(3)
_cell_angle_gamma     90.00
_cell_volume     2722.6(8)
_cell_formula_units_Z     4
_cell_measurement_reflns_used     982
_cell_measurement_theta_min     2.24
_cell_measurement_theta_max     25.87
_cell_measurement_temperature     100(2)
_exptl_crystal_description     blade
_exptl_crystal_colour     red
_exptl_crystal_size_max     0.45
_exptl_crystal_size_mid     0.18
_exptl_crystal_size_min     0.07
_exptl_crystal_density_diffrn     1.561
_exptl_crystal_density_meas     ?
_exptl_crystal_density_method     'not measured'
_exptl_crystal_F_000     1300
_exptl_absorpt_coefficient_mu     3.760
_exptl_absorpt_correction_type     multi-scan
_exptl_absorpt_process_details     '(SADABS; Bruker, 2000)'
_exptl_absorpt_correction_T_min     0.644
_exptl_absorpt_correction_T_max     1.00
_exptl_special_details
;
;
_diffrn_ambient_temperature     100(2)
_diffrn_radiation_type     MoK\a
_diffrn_radiation_wavelength     0.71073
_diffrn_radiation_source     'fine-focus sealed tube'
_diffrn_radiation_monochromator     graphite
_diffrn_measurement_device_type
                                 'Bruker SMART CCD area-detector diffractometer'
_diffrn_measurement_method     '\f and \w scans'
_diffrn_detector_area_resol_mean     ?
_diffrn_reflns_number     25644
_diffrn_reflns_av_R_equivalents     0.0375
_diffrn_reflns_av_sigmaI/netI     0.0300
_diffrn_reflns_theta_min     1.99
_diffrn_reflns_theta_max     26.11
_diffrn_reflns_theta_full     26.11
_diffrn_measured_fraction_theta_max     0.999
_diffrn_measured_fraction_theta_full     0.999
_diffrn_reflns_limit_h_min     -16
_diffrn_reflns_limit_h_max     16
_diffrn_reflns_limit_k_min     -18
_diffrn_reflns_limit_k_max     18
_diffrn_reflns_limit_l_min     -17
_diffrn_reflns_limit_l_max     16
_diffrn_standards_number     0
_diffrn_standards_interval_count     ?
_diffrn_standards_interval_time     ?
_diffrn_standards_decay_%     ?
_refine_special_details
;
Refinement of <i>F</i>^2^ against ALL reflections. The weighted <i>R</i>-factor
<i>wR</i> and goodness of fit <i>S</i> are based on <i>F</i>^2^, conventional
<i>R</i>-factors <i>R</i> are based on <i>F</i>, with <i>F</i> set to zero for
negative <i>F</i>^2^. The threshold expression of <i>F</i>^2^ >
\s(<i>F</i>^2^) is used only for calculating <i>R</i>-factors(gt) <i>etc</i>.
and is not relevant to the choice of reflections for refinement.
<i>R</i>-factors based on <i>F</i>^2^ are statistically about twice as large
as those based on <i>F</i>, and <i>R</i>- factors based on ALL data will be
even larger.
;
_reflns_number_total     5405
_reflns_number_gt     4692
_reflns_threshold_expression     I>2\s(I)
_refine_ls_structure_factor_coef     Fsqd
_refine_ls_matrix_type     full
_refine_ls_R_factor_all     0.0342
_refine_ls_R_factor_gt     0.0266
_refine_ls_wR_factor_gt     0.0626
_refine_ls_wR_factor_ref     0.0658
_refine_ls_goodness_of_fit_ref     1.000
_refine_ls_restrained_S_all     1.000
_refine_ls_number_reflns     5405
_refine_ls_number_parameters     310
_refine_ls_number_restraints     0
_refine_ls_hydrogen_treatment     constr
_refine_ls_weighting_scheme     calc
_refine_ls_weighting_details
         'calc w=1/[\s^2^(Fo^2^)+(0.0324P)^2^+2.7450P] where P=(Fo^2^+2Fc^2^)/3'
_atom_sites_solution_hydrogens     geom
_atom_sites_solution_primary     direct
_atom_sites_solution_secondary     difmap
_refine_ls_shift/su_max     0.001
_refine_ls_shift/su_mean     0.000
_refine_diff_density_max     0.738
_refine_diff_density_min     -0.381
_refine_ls_extinction_method     none
_refine_ls_extinction_coef     ?
loop_
    _atom_type_symbol
    _atom_type_description
    _atom_type_scat_dispersion_real
    _atom_type_scat_dispersion_imag
    _atom_type_scat_source
    'C' 'C' 0.0033 0.0016
                         'International Tables Vol C Tables 4.2.6.8 and 6.1.1.4'
    'H' 'H' 0.0000 0.0000
                         'International Tables Vol C Tables 4.2.6.8 and 6.1.1.4'
    'N' 'N' 0.0061 0.0033
                         'International Tables Vol C Tables 4.2.6.8 and 6.1.1.4'
    'Cu' 'Cu' 0.3201 1.2651
                         'International Tables Vol C Tables 4.2.6.8 and 6.1.1.4'
    'Br' 'Br' -0.2901 2.4595
                         'International Tables Vol C Tables 4.2.6.8 and 6.1.1.4'
_computing_data_collection     'SMART (Bruker, 2000)'
_computing_cell_refinement     'SAINT-Plus (Bruker, 2000)'
_computing_data_reduction     'SAINT-Plus (Bruker, 2000)'
_computing_structure_solution     'SHELXS97 (Sheldrick, 2008)'
_computing_structure_refinement     'SHELXL97 (Sheldrick, 2008)'
_computing_molecular_graphics
               'ORTEPIII (Burnett & Johnson, 1996) and ORTEP32 (Farrugia, 1997)'
_computing_publication_material     'SHELXTL (Sheldrick, 2008)'
loop_
    _atom_site_type_symbol
    _atom_site_label
    _atom_site_fract_x
    _atom_site_fract_y
    _atom_site_fract_z
    _atom_site_U_iso_or_equiv
    _atom_site_adp_type
    _atom_site_calc_flag
    _atom_site_refinement_flags
    _atom_site_occupancy
    _atom_site_disorder_assembly
    _atom_site_disorder_group
    Cu Cu1 0.10186(2) 0.119645(19) 0.230340(19) 0.01124(8) Uani d . 1 . .
    Br Br1 0.045118(19) -0.023221(16) 0.167330(18) 0.01896(7) Uani d . 1 . .
    Br Br2 -0.049244(18) 0.184464(17) 0.267178(17) 0.01820(7) Uani d . 1 . .
    N N11 0.34142(15) 0.24098(13) 0.12023(14) 0.0130(4) Uani d . 1 . .
    N N13 0.20969(15) 0.16010(13) 0.15332(14) 0.0122(4) Uani d . 1 . .
    N N21 0.30460(14) 0.21513(13) 0.45058(14) 0.0131(4) Uani d . 1 . .
    N N23 0.18474(14) 0.15045(13) 0.35070(13) 0.0115(4) Uani d . 1 . .
    C C1 0.27426(17) 0.27602(15) 0.27828(16) 0.0116(5) Uani d . 1 . .
    H H1 0.3394 0.3081 0.2948 0.014 Uiso calc R 1 . .
    C C2 0.18961(18) 0.34819(16) 0.26140(17) 0.0146(5) Uani d . 1 . .
    H H2A 0.2043 0.3897 0.2085 0.018 Uiso calc R 1 . .
    H H2B 0.1265 0.3162 0.2395 0.018 Uiso calc R 1 . .
    C C3 0.17497(19) 0.40545(17) 0.35029(18) 0.0188(5) Uani d . 1 . .
    H H3A 0.2319 0.4479 0.3640 0.023 Uiso calc R 1 . .
    H H3B 0.1739 0.3646 0.4071 0.023 Uiso calc R 1 . .
    C C4 0.0784(2) 0.46057(19) 0.3362(2) 0.0280(6) Uani d . 1 . .
    H H4A 0.0215 0.4175 0.3301 0.034 Uiso calc R 1 . .
    H H4B 0.0739 0.4983 0.3948 0.034 Uiso calc R 1 . .
    C C5 0.0688(2) 0.52288(19) 0.2482(2) 0.0321(7) Uani d . 1 . .
    H H5A 0.0632 0.4857 0.1890 0.048 Uiso calc R 1 . .
    H H5B 0.1279 0.5621 0.2503 0.048 Uiso calc R 1 . .
    H H5C 0.0093 0.5611 0.2484 0.048 Uiso calc R 1 . .
    C C11 0.31456(18) 0.18592(16) 0.03975(17) 0.0141(5) Uani d . 1 . .
    C C12 0.27675(17) 0.22314(16) 0.18544(16) 0.0118(5) Uani d . 1 . .
    C C13 0.23188(18) 0.13538(16) 0.06078(17) 0.0135(5) Uani d . 1 . .
    C C14 0.18405(18) 0.07574(17) -0.00812(17) 0.0159(5) Uani d . 1 . .
    H H14 0.1276 0.0411 0.0049 0.019 Uiso calc R 1 . .
    C C15 0.22204(19) 0.06923(18) -0.09575(18) 0.0206(5) Uani d . 1 . .
    H H15 0.1911 0.0291 -0.1440 0.025 Uiso calc R 1 . .
    C C16 0.3049(2) 0.1202(2) -0.11563(19) 0.0254(6) Uani d . 1 . .
    H H16 0.3288 0.1137 -0.1770 0.030 Uiso calc R 1 . .
    C C17 0.3529(2) 0.17963(18) -0.04871(18) 0.0199(5) Uani d . 1 . .
    H H17 0.4091 0.2144 -0.0622 0.024 Uiso calc R 1 . .
    C C18 0.42282(19) 0.30825(16) 0.12849(19) 0.0175(5) Uani d . 1 . .
    H H18A 0.4043 0.3605 0.1682 0.021 Uiso calc R 1 . .
    H H18B 0.4310 0.3319 0.0630 0.021 Uiso calc R 1 . .
    C C19 0.52200(19) 0.26958(18) 0.17390(19) 0.0211(5) Uani d . 1 . .
    H H19A 0.5114 0.2389 0.2355 0.025 Uiso calc R 1 . .
    H H19B 0.5685 0.3212 0.1900 0.025 Uiso calc R 1 . .
    C C1A 0.5710(2) 0.20174(19) 0.1109(2) 0.0250(6) Uani d . 1 . .
    H H1A1 0.5247 0.1503 0.0936 0.030 Uiso calc R 1 . .
    H H1A2 0.5842 0.2324 0.0501 0.030 Uiso calc R 1 . .
    C C1B 0.6683(2) 0.1643(2) 0.1619(2) 0.0350(7) Uani d . 1 . .
    H H1B1 0.6549 0.1296 0.2194 0.053 Uiso calc R 1 . .
    H H1B2 0.7134 0.2151 0.1815 0.053 Uiso calc R 1 . .
    H H1B3 0.6993 0.1239 0.1175 0.053 Uiso calc R 1 . .
    C C21 0.26253(18) 0.14778(15) 0.50387(17) 0.0131(5) Uani d . 1 . .
    C C22 0.25617(17) 0.21300(15) 0.35975(16) 0.0112(5) Uani d . 1 . .
    C C23 0.18673(18) 0.10799(16) 0.44063(17) 0.0129(5) Uani d . 1 . .
    C C24 0.12813(18) 0.03726(16) 0.47082(17) 0.0152(5) Uani d . 1 . .
    H H24 0.0759 0.0107 0.4282 0.018 Uiso calc R 1 . .
    C C25 0.14950(19) 0.00760(17) 0.56540(18) 0.0187(5) Uani d . 1 . .
    H H25 0.1114 -0.0407 0.5884 0.022 Uiso calc R 1 . .
    C C26 0.2264(2) 0.04736(17) 0.62821(18) 0.0193(5) Uani d . 1 . .
    H H26 0.2392 0.0248 0.6926 0.023 Uiso calc R 1 . .
    C C27 0.28417(19) 0.11836(17) 0.59950(17) 0.0172(5) Uani d . 1 . .
    H H27 0.3357 0.1455 0.6425 0.021 Uiso calc R 1 . .
    C C29 0.48784(19) 0.24181(18) 0.46606(19) 0.0216(6) Uani d . 1 . .
    H H29A 0.5389 0.2877 0.4896 0.026 Uiso calc R 1 . .
    H H29B 0.4872 0.2372 0.3948 0.026 Uiso calc R 1 . .
    C C28 0.38695(18) 0.27632(17) 0.48784(18) 0.0167(5) Uani d . 1 . .
    H H28A 0.3876 0.2827 0.5589 0.020 Uiso calc R 1 . .
    H H28B 0.3751 0.3377 0.4586 0.020 Uiso calc R 1 . .
    C C2A 0.5186(2) 0.14970(18) 0.5108(2) 0.0226(6) Uani d . 1 . .
    H H2A1 0.4689 0.1029 0.4865 0.027 Uiso calc R 1 . .
    H H2A2 0.5193 0.1536 0.5821 0.027 Uiso calc R 1 . .
    C C2B 0.6213(2) 0.1199(2) 0.4870(2) 0.0291(6) Uani d . 1 . .
    H H2B1 0.6709 0.1657 0.5114 0.044 Uiso calc R 1 . .
    H H2B2 0.6203 0.1141 0.4166 0.044 Uiso calc R 1 . .
    H H2B3 0.6384 0.0607 0.5177 0.044 Uiso calc R 1 . .
loop_
    _atom_site_aniso_label
    _atom_site_aniso_U_11
    _atom_site_aniso_U_22
    _atom_site_aniso_U_33
    _atom_site_aniso_U_12
    _atom_site_aniso_U_13
    _atom_site_aniso_U_23
    Cu1 0.01029(15) 0.01486(14) 0.00862(14) -0.00107(11) 0.00129(11)
                                                                    -0.00152(11)
    Br1 0.01931(14) 0.01686(13) 0.02065(13) -0.00290(10) 0.00205(10)
                                                                    -0.00428(10)
    Br2 0.01408(13) 0.02410(14) 0.01700(13) 0.00417(10) 0.00434(9) -0.00078(10)
    N11 0.0141(10) 0.0135(10) 0.0115(10) -0.0003(8) 0.0023(8) 0.0012(8)
    N13 0.0134(10) 0.0129(9) 0.0106(9) 0.0011(8) 0.0025(8) -0.0001(8)
    N21 0.0134(10) 0.0136(10) 0.0121(10) -0.0023(8) 0.0006(8) 0.0010(8)
    N23 0.0133(10) 0.0123(9) 0.0088(9) 0.0001(8) 0.0007(8) 0.0007(7)
    C1 0.0120(11) 0.0123(11) 0.0107(11) -0.0004(9) 0.0019(9) 0.0011(9)
    C2 0.0169(13) 0.0129(11) 0.0141(12) 0.0003(9) 0.0015(9) 0.0011(9)
    C3 0.0214(14) 0.0182(12) 0.0172(13) 0.0023(10) 0.0038(10) -0.0035(10)
    C4 0.0233(15) 0.0259(14) 0.0359(16) 0.0070(12) 0.0078(12) -0.0091(12)
    C5 0.0291(16) 0.0205(14) 0.0444(19) 0.0098(12) -0.0054(14) -0.0088(13)
    C11 0.0141(12) 0.0166(12) 0.0116(11) 0.0024(9) 0.0020(9) 0.0021(9)
    C12 0.0108(11) 0.0142(11) 0.0104(11) 0.0032(9) 0.0011(9) 0.0035(9)
    C13 0.0141(12) 0.0156(12) 0.0112(11) 0.0057(9) 0.0028(9) 0.0011(9)
    C14 0.0155(12) 0.0184(12) 0.0136(12) 0.0021(10) 0.0005(9) -0.0002(10)
    C15 0.0188(13) 0.0277(14) 0.0148(12) -0.0010(11) -0.0005(10) -0.0048(10)
    C16 0.0232(14) 0.0417(16) 0.0121(13) 0.0002(12) 0.0063(11) -0.0020(11)
    C17 0.0174(13) 0.0284(14) 0.0151(12) -0.0025(11) 0.0067(10) 0.0003(10)
    C18 0.0197(13) 0.0150(12) 0.0192(13) -0.0050(10) 0.0078(10) 0.0023(10)
    C19 0.0161(13) 0.0224(13) 0.0247(14) -0.0059(10) 0.0027(11) 0.0011(11)
    C1A 0.0202(14) 0.0263(14) 0.0295(15) -0.0002(11) 0.0073(12) 0.0036(12)
    C1B 0.0213(15) 0.0355(17) 0.049(2) 0.0031(13) 0.0057(14) 0.0073(15)
    C21 0.0140(12) 0.0115(11) 0.0142(11) -0.0002(9) 0.0037(9) 0.0002(9)
    C22 0.0114(11) 0.0123(11) 0.0103(11) 0.0015(9) 0.0025(9) -0.0009(9)
    C23 0.0128(12) 0.0144(11) 0.0117(11) 0.0016(9) 0.0019(9) -0.0013(9)
    C24 0.0150(12) 0.0159(12) 0.0147(12) -0.0028(10) 0.0021(9) -0.0018(9)
    C25 0.0200(13) 0.0190(12) 0.0181(13) -0.0030(10) 0.0068(10) 0.0010(10)
    C26 0.0248(14) 0.0213(13) 0.0117(12) 0.0016(11) 0.0021(10) 0.0012(10)
    C27 0.0211(13) 0.0195(12) 0.0104(12) -0.0013(10) -0.0004(10) -0.0002(9)
    C29 0.0164(13) 0.0274(14) 0.0201(13) -0.0068(11) -0.0017(10) 0.0035(11)
    C28 0.0191(13) 0.0158(12) 0.0143(12) -0.0063(10) -0.0029(10) 0.0010(10)
    C2A 0.0201(14) 0.0242(13) 0.0233(14) -0.0033(11) 0.0017(11) -0.0019(11)
    C2B 0.0227(15) 0.0338(16) 0.0304(16) 0.0012(12) 0.0018(12) -0.0054(13)
_geom_special_details
;
All e.s.d.'s (except the e.s.d. in the dihedral angle between two l.s. planes)
are estimated using the full covariance matrix. The cell e.s.d.'s are taken
into account individually in the estimation of e.s.d.'s in distances, angles
and torsion angles; correlations between e.s.d.'s in cell parameters are only
used when they are defined by crystal symmetry. An approximate (isotropic)
treatment of cell e.s.d.'s is used for estimating e.s.d.'s involving l.s.
planes.
;
loop_
    _geom_bond_atom_site_label_1
    _geom_bond_atom_site_label_2
    _geom_bond_site_symmetry_2
    _geom_bond_distance
    _geom_bond_publ_flag
    Cu1 N23 . 1.9536(19) y
    Cu1 N13 . 1.994(2) y
    Cu1 Br1 . 2.3563(5) y
    Cu1 Br2 . 2.3608(5) y
    N11 C12 . 1.354(3) ?
    N11 C11 . 1.390(3) ?
    N11 C18 . 1.470(3) ?
    N13 C12 . 1.332(3) ?
    N13 C13 . 1.400(3) ?
    N21 C22 . 1.352(3) ?
    N21 C21 . 1.391(3) ?
    N21 C28 . 1.474(3) ?
    N23 C22 . 1.325(3) ?
    N23 C23 . 1.391(3) ?
    C1 C22 . 1.500(3) ?
    C1 C12 . 1.506(3) ?
    C1 C2 . 1.554(3) ?
    C1 H1 . 1.0000 ?
    C2 C3 . 1.522(3) ?
    C2 H2A . 0.9900 ?
    C2 H2B . 0.9900 ?
    C3 C4 . 1.527(4) ?
    C3 H3A . 0.9900 ?
    C3 H3B . 0.9900 ?
    C4 C5 . 1.517(4) ?
    C4 H4A . 0.9900 ?
    C4 H4B . 0.9900 ?
    C5 H5A . 0.9800 ?
    C5 H5B . 0.9800 ?
    C5 H5C . 0.9800 ?
    C11 C17 . 1.390(3) ?
    C11 C13 . 1.398(3) ?
    C13 C14 . 1.396(3) ?
    C14 C15 . 1.377(3) ?
    C14 H14 . 0.9500 ?
    C15 C16 . 1.400(4) ?
    C15 H15 . 0.9500 ?
    C16 C17 . 1.377(4) ?
    C16 H16 . 0.9500 ?
    C17 H17 . 0.9500 ?
    C18 C19 . 1.523(4) ?
    C18 H18A . 0.9900 ?
    C18 H18B . 0.9900 ?
    C19 C1A . 1.523(4) ?
    C19 H19A . 0.9900 ?
    C19 H19B . 0.9900 ?
    C1A C1B . 1.522(4) ?
    C1A H1A1 . 0.9900 ?
    C1A H1A2 . 0.9900 ?
    C1B H1B1 . 0.9800 ?
    C1B H1B2 . 0.9800 ?
    C1B H1B3 . 0.9800 ?
    C21 C27 . 1.394(3) ?
    C21 C23 . 1.397(3) ?
    C23 C24 . 1.395(3) ?
    C24 C25 . 1.381(3) ?
    C24 H24 . 0.9500 ?
    C25 C26 . 1.403(4) ?
    C25 H25 . 0.9500 ?
    C26 C27 . 1.384(4) ?
    C26 H26 . 0.9500 ?
    C27 H27 . 0.9500 ?
    C29 C28 . 1.517(4) ?
    C29 C2A . 1.519(4) ?
    C29 H29A . 0.9900 ?
    C29 H29B . 0.9900 ?
    C28 H28A . 0.9900 ?
    C28 H28B . 0.9900 ?
    C2A C2B . 1.526(4) ?
    C2A H2A1 . 0.9900 ?
    C2A H2A2 . 0.9900 ?
    C2B H2B1 . 0.9800 ?
    C2B H2B2 . 0.9800 ?
    C2B H2B3 . 0.9800 ?
loop_
    _geom_angle_atom_site_label_1
    _geom_angle_atom_site_label_2
    _geom_angle_atom_site_label_3
    _geom_angle_site_symmetry_1
    _geom_angle_site_symmetry_3
    _geom_angle
    _geom_angle_publ_flag
    N23 Cu1 N13 . . 90.44(8) y
    N23 Cu1 Br1 . . 130.64(6) y
    N13 Cu1 Br1 . . 106.87(6) y
    N23 Cu1 Br2 . . 98.49(6) y
    N13 Cu1 Br2 . . 134.58(6) y
    Br1 Cu1 Br2 . . 100.523(16) y
    C12 N11 C11 . . 107.27(19) ?
    C12 N11 C18 . . 127.7(2) ?
    C11 N11 C18 . . 125.0(2) ?
    C12 N13 C13 . . 105.99(19) ?
    C12 N13 Cu1 . . 122.46(16) ?
    C13 N13 Cu1 . . 131.53(16) ?
    C22 N21 C21 . . 107.20(19) ?
    C22 N21 C28 . . 127.3(2) ?
    C21 N21 C28 . . 125.5(2) ?
    C22 N23 C23 . . 106.50(19) ?
    C22 N23 Cu1 . . 125.43(15) ?
    C23 N23 Cu1 . . 127.91(16) ?
    C22 C1 C12 . . 110.63(19) y
    C22 C1 C2 . . 110.39(19) ?
    C12 C1 C2 . . 107.92(18) ?
    C22 C1 H1 . . 109.3 ?
    C12 C1 H1 . . 109.3 ?
    C2 C1 H1 . . 109.3 ?
    C3 C2 C1 . . 114.4(2) ?
    C3 C2 H2A . . 108.7 ?
    C1 C2 H2A . . 108.7 ?
    C3 C2 H2B . . 108.7 ?
    C1 C2 H2B . . 108.7 ?
    H2A C2 H2B . . 107.6 ?
    C2 C3 C4 . . 112.0(2) ?
    C2 C3 H3A . . 109.2 ?
    C4 C3 H3A . . 109.2 ?
    C2 C3 H3B . . 109.2 ?
    C4 C3 H3B . . 109.2 ?
    H3A C3 H3B . . 107.9 ?
    C5 C4 C3 . . 114.3(2) ?
    C5 C4 H4A . . 108.7 ?
    C3 C4 H4A . . 108.7 ?
    C5 C4 H4B . . 108.7 ?
    C3 C4 H4B . . 108.7 ?
    H4A C4 H4B . . 107.6 ?
    C4 C5 H5A . . 109.5 ?
    C4 C5 H5B . . 109.5 ?
    H5A C5 H5B . . 109.5 ?
    C4 C5 H5C . . 109.5 ?
    H5A C5 H5C . . 109.5 ?
    H5B C5 H5C . . 109.5 ?
    C17 C11 N11 . . 131.2(2) ?
    C17 C11 C13 . . 122.6(2) ?
    N11 C11 C13 . . 106.2(2) ?
    N13 C12 N11 . . 112.1(2) ?
    N13 C12 C1 . . 124.0(2) ?
    N11 C12 C1 . . 123.6(2) ?
    C14 C13 C11 . . 120.3(2) ?
    C14 C13 N13 . . 131.2(2) ?
    C11 C13 N13 . . 108.5(2) ?
    C15 C14 C13 . . 117.2(2) ?
    C15 C14 H14 . . 121.4 ?
    C13 C14 H14 . . 121.4 ?
    C14 C15 C16 . . 121.8(2) ?
    C14 C15 H15 . . 119.1 ?
    C16 C15 H15 . . 119.1 ?
    C17 C16 C15 . . 121.9(2) ?
    C17 C16 H16 . . 119.1 ?
    C15 C16 H16 . . 119.1 ?
    C16 C17 C11 . . 116.3(2) ?
    C16 C17 H17 . . 121.9 ?
    C11 C17 H17 . . 121.9 ?
    N11 C18 C19 . . 113.6(2) ?
    N11 C18 H18A . . 108.9 ?
    C19 C18 H18A . . 108.9 ?
    N11 C18 H18B . . 108.9 ?
    C19 C18 H18B . . 108.9 ?
    H18A C18 H18B . . 107.7 ?
    C18 C19 C1A . . 115.1(2) ?
    C18 C19 H19A . . 108.5 ?
    C1A C19 H19A . . 108.5 ?
    C18 C19 H19B . . 108.5 ?
    C1A C19 H19B . . 108.5 ?
    H19A C19 H19B . . 107.5 ?
    C1B C1A C19 . . 112.2(2) ?
    C1B C1A H1A1 . . 109.2 ?
    C19 C1A H1A1 . . 109.2 ?
    C1B C1A H1A2 . . 109.2 ?
    C19 C1A H1A2 . . 109.2 ?
    H1A1 C1A H1A2 . . 107.9 ?
    C1A C1B H1B1 . . 109.5 ?
    C1A C1B H1B2 . . 109.5 ?
    H1B1 C1B H1B2 . . 109.5 ?
    C1A C1B H1B3 . . 109.5 ?
    H1B1 C1B H1B3 . . 109.5 ?
    H1B2 C1B H1B3 . . 109.5 ?
    N21 C21 C27 . . 132.1(2) ?
    N21 C21 C23 . . 106.0(2) ?
    C27 C21 C23 . . 121.9(2) ?
    N23 C22 N21 . . 111.9(2) ?
    N23 C22 C1 . . 122.2(2) ?
    N21 C22 C1 . . 125.8(2) ?
    N23 C23 C24 . . 130.3(2) ?
    N23 C23 C21 . . 108.4(2) ?
    C24 C23 C21 . . 121.3(2) ?
    C25 C24 C23 . . 117.0(2) ?
    C25 C24 H24 . . 121.5 ?
    C23 C24 H24 . . 121.5 ?
    C24 C25 C26 . . 121.3(2) ?
    C24 C25 H25 . . 119.3 ?
    C26 C25 H25 . . 119.3 ?
    C27 C26 C25 . . 122.2(2) ?
    C27 C26 H26 . . 118.9 ?
    C25 C26 H26 . . 118.9 ?
    C26 C27 C21 . . 116.2(2) ?
    C26 C27 H27 . . 121.9 ?
    C21 C27 H27 . . 121.9 ?
    C28 C29 C2A . . 115.0(2) ?
    C28 C29 H29A . . 108.5 ?
    C2A C29 H29A . . 108.5 ?
    C28 C29 H29B . . 108.5 ?
    C2A C29 H29B . . 108.5 ?
    H29A C29 H29B . . 107.5 ?
    N21 C28 C29 . . 112.9(2) ?
    N21 C28 H28A . . 109.0 ?
    C29 C28 H28A . . 109.0 ?
    N21 C28 H28B . . 109.0 ?
    C29 C28 H28B . . 109.0 ?
    H28A C28 H28B . . 107.8 ?
    C29 C2A C2B . . 112.2(2) ?
    C29 C2A H2A1 . . 109.2 ?
    C2B C2A H2A1 . . 109.2 ?
    C29 C2A H2A2 . . 109.2 ?
    C2B C2A H2A2 . . 109.2 ?
    H2A1 C2A H2A2 . . 107.9 ?
    C2A C2B H2B1 . . 109.5 ?
    C2A C2B H2B2 . . 109.5 ?
    H2B1 C2B H2B2 . . 109.5 ?
    C2A C2B H2B3 . . 109.5 ?
    H2B1 C2B H2B3 . . 109.5 ?
    H2B2 C2B H2B3 . . 109.5 ?
loop_
    _geom_torsion_atom_site_label_1
    _geom_torsion_atom_site_label_2
    _geom_torsion_atom_site_label_3
    _geom_torsion_atom_site_label_4
    _geom_torsion_site_symmetry_1
    _geom_torsion_site_symmetry_2
    _geom_torsion_site_symmetry_3
    _geom_torsion_site_symmetry_4
    _geom_torsion
    _geom_torsion_publ_flag
    N23 Cu1 N13 C12 . . . . -27.22(18) ?
    Br1 Cu1 N13 C12 . . . . -160.30(16) ?
    Br2 Cu1 N13 C12 . . . . 75.19(19) ?
    N23 Cu1 N13 C13 . . . . 154.6(2) ?
    Br1 Cu1 N13 C13 . . . . 21.6(2) ?
    Br2 Cu1 N13 C13 . . . . -102.9(2) ?
    N13 Cu1 N23 C22 . . . . 26.70(19) ?
    Br1 Cu1 N23 C22 . . . . 139.59(16) ?
    Br2 Cu1 N23 C22 . . . . -108.60(18) ?
    N13 Cu1 N23 C23 . . . . -147.9(2) ?
    Br1 Cu1 N23 C23 . . . . -35.1(2) ?
    Br2 Cu1 N23 C23 . . . . 76.75(19) ?
    C22 C1 C2 C3 . . . . 56.9(3) ?
    C12 C1 C2 C3 . . . . 178.0(2) ?
    C1 C2 C3 C4 . . . . -168.1(2) ?
    C2 C3 C4 C5 . . . . -56.2(3) ?
    C12 N11 C11 C17 . . . . 177.0(3) ?
    C18 N11 C11 C17 . . . . -0.6(4) ?
    C12 N11 C11 C13 . . . . -0.1(3) ?
    C18 N11 C11 C13 . . . . -177.6(2) ?
    C13 N13 C12 N11 . . . . -0.2(3) ?
    Cu1 N13 C12 N11 . . . . -178.77(15) ?
    C13 N13 C12 C1 . . . . 173.4(2) ?
    Cu1 N13 C12 C1 . . . . -5.2(3) ?
    C11 N11 C12 N13 . . . . 0.2(3) ?
    C18 N11 C12 N13 . . . . 177.7(2) ?
    C11 N11 C12 C1 . . . . -173.5(2) ?
    C18 N11 C12 C1 . . . . 4.0(4) ?
    C22 C1 C12 N13 . . . . 46.7(3) ?
    C2 C1 C12 N13 . . . . -74.2(3) ?
    C22 C1 C12 N11 . . . . -140.4(2) ?
    C2 C1 C12 N11 . . . . 98.7(3) ?
    C17 C11 C13 C14 . . . . -0.1(4) ?
    N11 C11 C13 C14 . . . . 177.3(2) ?
    C17 C11 C13 N13 . . . . -177.5(2) ?
    N11 C11 C13 N13 . . . . -0.1(3) ?
    C12 N13 C13 C14 . . . . -176.8(2) ?
    Cu1 N13 C13 C14 . . . . 1.6(4) ?
    C12 N13 C13 C11 . . . . 0.2(3) ?
    Cu1 N13 C13 C11 . . . . 178.54(16) ?
    C11 C13 C14 C15 . . . . 0.2(3) ?
    N13 C13 C14 C15 . . . . 176.9(2) ?
    C13 C14 C15 C16 . . . . -0.2(4) ?
    C14 C15 C16 C17 . . . . 0.0(4) ?
    C15 C16 C17 C11 . . . . 0.1(4) ?
    N11 C11 C17 C16 . . . . -176.7(3) ?
    C13 C11 C17 C16 . . . . -0.1(4) ?
    C12 N11 C18 C19 . . . . 91.0(3) ?
    C11 N11 C18 C19 . . . . -91.9(3) ?
    N11 C18 C19 C1A . . . . 70.4(3) ?
    C18 C19 C1A C1B . . . . -178.6(2) ?
    C22 N21 C21 C27 . . . . 178.3(3) ?
    C28 N21 C21 C27 . . . . -1.4(4) ?
    C22 N21 C21 C23 . . . . -1.1(3) ?
    C28 N21 C21 C23 . . . . 179.1(2) ?
    C23 N23 C22 N21 . . . . -0.7(3) ?
    Cu1 N23 C22 N21 . . . . -176.26(15) ?
    C23 N23 C22 C1 . . . . -177.4(2) ?
    Cu1 N23 C22 C1 . . . . 7.0(3) ?
    C21 N21 C22 N23 . . . . 1.1(3) ?
    C28 N21 C22 N23 . . . . -179.1(2) ?
    C21 N21 C22 C1 . . . . 177.7(2) ?
    C28 N21 C22 C1 . . . . -2.5(4) ?
    C12 C1 C22 N23 . . . . -47.6(3) ?
    C2 C1 C22 N23 . . . . 71.8(3) ?
    C12 C1 C22 N21 . . . . 136.1(2) ?
    C2 C1 C22 N21 . . . . -104.5(3) ?
    C22 N23 C23 C24 . . . . -179.5(2) ?
    Cu1 N23 C23 C24 . . . . -4.1(4) ?
    C22 N23 C23 C21 . . . . -0.1(3) ?
    Cu1 N23 C23 C21 . . . . 175.39(16) ?
    N21 C21 C23 N23 . . . . 0.7(3) ?
    C27 C21 C23 N23 . . . . -178.8(2) ?
    N21 C21 C23 C24 . . . . -179.7(2) ?
    C27 C21 C23 C24 . . . . 0.7(4) ?
    N23 C23 C24 C25 . . . . 178.5(2) ?
    C21 C23 C24 C25 . . . . -1.0(4) ?
    C23 C24 C25 C26 . . . . 0.3(4) ?
    C24 C25 C26 C27 . . . . 0.5(4) ?
    C25 C26 C27 C21 . . . . -0.7(4) ?
    N21 C21 C27 C26 . . . . -179.3(2) ?
    C23 C21 C27 C26 . . . . 0.1(4) ?
    C22 N21 C28 C29 . . . . -83.8(3) ?
    C21 N21 C28 C29 . . . . 95.9(3) ?
    C2A C29 C28 N21 . . . . -61.6(3) ?
    C28 C29 C2A C2B . . . . -179.3(2) ?
loop_
    _geom_hbond_atom_site_label_D
    _geom_hbond_atom_site_label_H
    _geom_hbond_atom_site_label_A
    _geom_hbond_site_symmetry_A
    _geom_hbond_distance_DH
    _geom_hbond_distance_HA
    _geom_hbond_distance_DA
    _geom_hbond_angle_DHA
    C14 H14 Br1 . 0.95 2.79 3.551(3) 138
    C17 H17 Br2 4_665 0.95 2.90 3.606(3) 132
    C18 H18A Br1 2_555 0.99 2.86 3.741(3) 148
    C5 H5B Cg1 2 0.98 2.87 3.631(3) 135
    C2B H2B1 Cg1 4_666 0.98 2.82 3.777(3) 165
data_global
_journal_date_recd_electronic     2010-05-26
_journal_date_accepted     2010-06-01
_journal_name_full     'Acta Crystallographica, Section E'
_journal_year     2010
_journal_volume     66
_journal_issue      7
_journal_page_first     m767
_journal_page_last     m768
_journal_paper_category     QM
_journal_coeditor_code     LH5058
_publ_contact_author
;
 Robert T. Stibrany
 Department of Chemistry and Chemical Biology
 Rutgers, The State University of New Jersey
 610 Taylor Road
 Piscataway, New Jersey 08854 USA
;
_publ_contact_author_email     DZSquared@aol.com
_publ_contact_author_fax     '732 445 5312'
_publ_contact_author_phone     '732 445 2115'
_publ_section_title
;\
Dibromido[1,1'-dibutyl-2,2'-(pentane-1,1-diyl)di-1<i>H</i>-benzimidazole]\
copper(II)
;
loop_
    _publ_author_name
    _publ_author_address
    'Robert T. Stibrany'
;
  Department of Chemistry and Chemical Biology
  Rutgers, The State University of New Jersey
  610 Taylor Road
  Piscataway, New Jersey 08854
  USA
;
    'Joseph A. Potenza'
;
  Department of Chemistry and Chemical Biology
  Rutgers, The State University of New Jersey
  610 Taylor Road
  Piscataway, New Jersey 08854
  USA
;
_publ_section_synopsis     .
