# Supplementary material for: Dibromido[1,1′-dibutyl-2,2′-(pentane-1,1-di­yl)di-1H-benzimidazole]­copper(II)
Source: Acta Crystallogr Sect E Struct Rep Online. 2010 Jun 16;66(Pt 7):m767–8. doi: 10.1107/S160053681002088X (PMC3007084; doi:10.1107/S160053681002088X)
Supplement: Supplementary file 2 [file e-66-0m767-Isup2.hkl]

# 
# h,k,l, Fc-squared, Fo-squared, sigma(Fo-squared) and status flag 
# 
data_I
_shelx_title ' yelred2m in P2(1)/n' 
_shelx_refln_list_code          4 
_shelx_F_calc_maximum      291.81 
_exptl_crystal_F_000      1300.00 
_reflns_d_resolution_high  0.8074 
 
loop_ 
 _symmetry_equiv_pos_as_xyz 
 'x, y, z' 
 '-x+1/2, y+1/2, -z+1/2' 
 '-x, -y, -z' 
 'x-1/2, -y-1/2, z-1/2' 
 
_cell_length_a    13.5209 
_cell_length_b    14.6045 
_cell_length_c    13.8808 
_cell_angle_alpha  90.000 
_cell_angle_beta   96.636 
_cell_angle_gamma  90.000 
 
_shelx_F_squared_multiplier     1.000 
 
loop_ 
 _refln_index_h 
 _refln_index_k 
 _refln_index_l 
 _refln_F_squared_calc 
 _refln_F_squared_meas 
 _refln_F_squared_sigma 
 _refln_observed_status 
   2   0   0     1375.15     1361.40     78.87 o 
   4   0   0     1815.15     2163.74     57.97 o 
   6   0   0     5096.79     4747.48    119.24 o 
   8   0   0    15282.30    15270.98    357.00 o 
  10   0   0     2706.53     2461.39     80.98 o 
  12   0   0     7989.20     7466.13    194.74 o 
  14   0   0     6782.08     7047.54    223.21 o 
  16   0   0       81.90       98.78    104.21 o 
   1   1   0    35681.54    37601.90    721.74 o 
   2   1   0      144.70      143.55      9.46 o 
   3   1   0     2517.76     2482.59     44.82 o 
   4   1   0     4539.57     4712.18     80.26 o 
   5   1   0     2100.77     2149.92     62.44 o 
   6   1   0    13682.83    13374.91    218.90 o 
   7   1   0     4767.83     4673.46     84.28 o 
   8   1   0     6787.89     6456.76    113.94 o 
   9   1   0      805.50      735.45     30.03 o 
  10   1   0      212.87      202.29     37.12 o 
  11   1   0     5733.63     5372.80    129.79 o 
  12   1   0     8597.76     8298.70    246.44 o 
  13   1   0     5682.97     5393.49    237.40 o 
  14   1   0     2653.07     2564.44     67.72 o 
  15   1   0     2662.83     2723.52    101.08 o 
  16   1   0      815.67      738.24     69.00 o 
   0   2   0    10967.17    11888.41    731.66 o 
   1   2   0    27635.36    30195.36    479.34 o 
   2   2   0     2991.70     2999.79     52.22 o 
   3   2   0    25502.33    28421.45    415.99 o 
   4   2   0     1788.89     2202.31     42.12 o 
   5   2   0     7182.85     7109.03    120.40 o 
   6   2   0      616.83      641.30     24.52 o 
   7   2   0    21385.50    21133.77    342.61 o 
   8   2   0       73.47       57.97     20.89 o 
   9   2   0     5690.16     5635.41    103.56 o 
  10   2   0      492.39      418.81     51.02 o 
  11   2   0     4213.41     4116.48     84.97 o 
  12   2   0      697.27      611.13     35.79 o 
  13   2   0     4901.81     4659.25    137.21 o 
  14   2   0      156.76      220.81     42.19 o 
  15   2   0     1272.12     1439.53     67.98 o 
  16   2   0      112.56      130.76     57.26 o 
   1   3   0       63.21       61.61     10.39 o 
   2   3   0    50018.08    53993.06    855.45 o 
   3   3   0     4792.93     5313.76     90.64 o 
   4   3   0     5902.53     6725.08    103.94 o 
   5   3   0    16688.85    17642.24    316.19 o 
   6   3   0      752.66      603.30     23.12 o 
   7   3   0     5062.59     5450.15     97.60 o 
   8   3   0     5545.58     5550.62    101.12 o 
   9   3   0      545.84      526.63     29.81 o 
  10   3   0      131.00      128.20     31.21 o 
  11   3   0     1015.75      941.76     52.20 o 
  12   3   0     1435.48     1375.89     52.37 o 
  13   3   0       44.81       44.65     36.07 o 
  14   3   0      536.76      520.78     43.78 o 
  15   3   0       56.10      -15.75     51.58 o 
  16   3   0     1066.87     1074.91     73.25 o 
   0   4   0      466.22      525.93     25.20 o 
   1   4   0      999.33     1027.54     21.91 o 
   2   4   0    20461.71    22329.48    358.06 o 
   3   4   0    10624.81    11296.75    185.76 o 
   4   4   0     9059.62     8726.37    146.04 o 
   5   4   0     2271.39     2436.71     52.47 o 
   6   4   0      425.06      350.92     19.33 o 
   7   4   0       53.29       38.88     18.15 o 
   8   4   0      849.35      740.67     29.69 o 
   9   4   0       24.13       38.21     23.68 o 
  10   4   0    16838.71    16678.46    279.52 o 
  11   4   0       78.88       95.07     33.68 o 
  12   4   0     1527.51     1473.31     70.32 o 
  13   4   0      897.78      887.15     46.75 o 
  14   4   0     1032.28     1052.54     67.23 o 
  15   4   0      506.12      616.05     61.95 o 
  16   4   0        1.48       23.53     58.25 o 
   1   5   0    13555.10    13756.70    205.53 o 
   2   5   0     8171.95     8482.18    141.93 o 
   3   5   0    18598.50    19331.60    313.53 o 
   4   5   0       52.01       20.70     15.85 o 
   5   5   0     3032.88     2690.67     54.60 o 
   6   5   0      115.15      110.94     16.25 o 
   7   5   0      557.48      499.10     23.04 o 
   8   5   0       84.49      111.21     22.00 o 
   9   5   0    15562.36    15712.65    292.98 o 
  10   5   0      167.03      183.35     35.56 o 
  11   5   0    20123.60    19022.08    824.72 o 
  12   5   0     2678.75     2543.84     99.13 o 
  13   5   0     2556.53     2658.44     86.28 o 
  14   5   0      156.28      121.40     50.58 o 
  15   5   0       71.95      152.76     55.75 o 
   0   6   0    22635.74    22904.87    516.26 o 
   1   6   0     5254.08     5235.79     83.86 o 
   2   6   0    11525.07    11478.61    173.83 o 
   3   6   0    34268.74    34359.24    550.32 o 
   4   6   0     1327.84     1092.96     31.52 o 
   5   6   0    20467.64    21429.95    348.88 o 
   6   6   0      532.51      520.03     26.24 o 
   7   6   0      233.85      184.12     24.27 o 
   8   6   0     9820.84     9625.77    185.66 o 
   9   6   0      332.19      320.56     34.78 o 
  10   6   0    12056.21    11855.10    259.29 o 
  11   6   0      266.03      345.12     39.04 o 
  12   6   0     3838.15     3832.36    106.71 o 
  13   6   0       97.26       24.22     47.88 o 
  14   6   0      266.50      164.42     53.32 o 
  15   6   0     3056.97     3329.95    123.69 o 
   1   7   0     1943.34     1667.06     34.72 o 
   2   7   0    20325.69    19509.77    291.61 o 
   3   7   0      257.38      307.32     21.59 o 
   4   7   0    40808.05    40700.95    704.71 o 
   5   7   0      789.06      732.41     29.31 o 
   6   7   0     6898.77     6398.74    115.79 o 
   7   7   0      286.96      238.21     26.04 o 
   8   7   0     2726.55     2536.99     65.85 o 
   9   7   0        7.08       25.52     32.31 o 
  10   7   0        5.88       13.73     33.22 o 
  11   7   0       89.34       87.96     37.74 o 
  12   7   0       84.89      141.10     43.10 o 
  13   7   0      140.58      128.60     49.60 o 
  14   7   0     3653.42     3981.96    134.76 o 
  15   7   0      271.54      231.16    108.29 o 
   0   8   0     2777.31     2677.81     65.07 o 
   1   8   0      702.31      633.39     22.50 o 
   2   8   0      358.63      437.78     20.18 o 
   3   8   0     6279.33     6067.80     99.19 o 
   4   8   0     2933.36     2827.99     69.43 o 
   5   8   0     7145.48     6910.54    124.24 o 
   6   8   0       60.65       41.83     23.89 o 
   7   8   0     7208.69     6852.11    125.72 o 
   8   8   0     5443.84     5102.67    100.03 o 
   9   8   0      331.21      318.46     35.89 o 
  10   8   0     7403.76     7243.00    151.45 o 
  11   8   0      159.28      151.93     46.64 o 
  12   8   0      539.33      587.69     58.79 o 
  13   8   0       13.51      -21.62     51.49 o 
  14   8   0      908.09      905.90    113.15 o 
   1   9   0      892.99      787.42     26.24 o 
   2   9   0     2111.97     2125.18     44.55 o 
   3   9   0       32.05       -4.50     15.24 o 
   4   9   0        0.68       13.86     25.68 o 
   5   9   0     5132.49     5066.16    100.60 o 
   6   9   0      974.53      865.42     38.53 o 
   7   9   0     1723.51     1764.16     50.02 o 
   8   9   0     1325.09     1187.49     46.19 o 
   9   9   0     1613.31     1654.44     56.37 o 
  10   9   0        1.80       31.71     42.14 o 
  11   9   0     2297.78     2204.94     80.78 o 
  12   9   0      317.71      421.70     64.88 o 
  13   9   0      159.25      165.56     55.88 o 
  14   9   0        4.21       30.14     53.53 o 
   0  10   0     1868.68     1620.41     50.36 o 
   1  10   0     2961.11     3067.31     54.16 o 
   2  10   0     2770.25     2692.35     53.85 o 
   3  10   0     1193.74     1022.14     36.79 o 
   4  10   0      575.05      552.87     33.27 o 
   5  10   0        7.17       16.82     26.06 o 
   6  10   0      813.91      779.61     35.83 o 
   7  10   0     2552.81     2538.35     62.10 o 
   8  10   0     1467.54     1445.21     48.31 o 
   9  10   0     1097.85     1092.93     49.36 o 
  10  10   0      521.28      483.72     54.63 o 
  11  10   0       22.20      -37.24     49.58 o 
  12  10   0      580.69      650.18     66.21 o 
  13  10   0      762.43      848.65     69.91 o 
   1  11   0     1817.20     1650.85     37.42 o 
   2  11   0       26.55       18.75     25.50 o 
   3  11   0     2571.72     2325.62     78.13 o 
   4  11   0      150.53      106.82     29.83 o 
   5  11   0      762.36      780.39     42.15 o 
   6  11   0    21656.40    20506.64    343.19 o 
   7  11   0     1062.52     1030.58     48.42 o 
   8  11   0     4672.36     4782.90    109.07 o 
   9  11   0     3933.99     3866.37     94.78 o 
  10  11   0      135.09      113.29     42.30 o 
  11  11   0     1699.30     1677.75    113.09 o 
  12  11   0      984.42      952.94     77.10 o 
  13  11   0       74.23       51.51     60.22 o 
   0  12   0     4012.03     3899.83    118.44 o 
   1  12   0     1350.90     1289.79     38.27 o 
   2  12   0       12.81       17.52     26.59 o 
   3  12   0     2803.98     2620.04     65.52 o 
   4  12   0      967.13      884.57     40.80 o 
   5  12   0    17184.15    16609.79    387.01 o 
   6  12   0     5985.29     5796.06    117.52 o 
   7  12   0     9855.16     9446.08    188.98 o 
   8  12   0      883.39      832.24     45.11 o 
   9  12   0     2724.08     2640.16     75.39 o 
  10  12   0     1585.22     1684.70     82.18 o 
  11  12   0      653.27      607.19     66.25 o 
  12  12   0       38.42      121.63     60.78 o 
   1  13   0     7945.27     7575.16    128.53 o 
   2  13   0     3969.59     3858.25     75.62 o 
   3  13   0     1370.75     1232.93     50.72 o 
   4  13   0    11339.76    11013.51    196.97 o 
   5  13   0     1562.00     1622.20     58.36 o 
   6  13   0     4061.59     4052.17     89.63 o 
   7  13   0      505.48      544.50     40.26 o 
   8  13   0     1888.25     1859.49     63.27 o 
   9  13   0      222.25      218.11     41.72 o 
  10  13   0       89.68      126.29     71.70 o 
  11  13   0      415.72      397.30     61.11 o 
   0  14   0     5337.47     5176.13    148.70 o 
   1  14   0     1050.13     1088.01     42.71 o 
   2  14   0     6960.61     6614.76    116.52 o 
   3  14   0     1054.67      962.49     39.28 o 
   4  14   0      699.08      608.01     44.94 o 
   5  14   0      176.45      220.72     38.35 o 
   6  14   0      307.44      323.95     39.88 o 
   7  14   0      250.39      272.67     38.59 o 
   8  14   0     1834.39     1836.27     65.37 o 
   9  14   0       19.86       -8.63     41.64 o 
  10  14   0     1062.20     1142.74     75.95 o 
   1  15   0      107.54      172.74     32.74 o 
   2  15   0      471.86      406.71     34.90 o 
   3  15   0      540.93      509.92     41.34 o 
   4  15   0     1122.10     1105.58     50.86 o 
   5  15   0       48.56       66.30     43.48 o 
   6  15   0     1050.55      958.90     51.75 o 
   7  15   0      125.88      151.87     39.68 o 
   8  15   0     2396.60     2228.43     82.95 o 
   9  15   0      135.68      127.08     48.24 o 
   0  16   0      149.75      277.40     68.96 o 
   1  16   0      150.36      185.06     44.28 o 
   2  16   0      745.62      700.72     48.97 o 
   3  16   0     1398.01     1352.37     60.14 o 
   4  16   0     1299.02     1306.01     58.92 o 
   5  16   0      187.37      256.21     49.77 o 
   6  16   0      404.08      477.21     53.67 o 
   7  16   0      277.82      295.63     44.18 o 
   1  17   0      416.13      410.89     61.49 o 
   2  17   0     1030.00     1061.15     65.67 o 
   3  17   0       67.08      196.22     62.27 o 
   4  17   0     1693.40     1750.11     92.67 o 
   5  17   0     1196.39     1142.70     97.30 o 
   0  18   0      409.05      511.31     80.57 o 
   1  18   0       40.77       88.37    109.69 o 
 -15   0   1      514.15      483.76     71.60 o 
 -13   0   1     1315.64     1447.66     76.38 o 
 -11   0   1       88.00       89.11     39.81 o 
  -9   0   1       26.23      113.17     33.52 o 
  -7   0   1    11000.29    11716.33    275.06 o 
  -5   0   1      996.94     1083.40     50.22 o 
  -3   0   1    29173.34    31467.05    708.11 o 
  -1   0   1    42039.12    45493.80   1205.13 o 
   1   0   1    20607.86    19930.97   1280.77 o 
   3   0   1     1056.62     1348.60     40.12 o 
   5   0   1     1026.52     1307.93     43.11 o 
   7   0   1     2652.19     2765.39     95.94 o 
   9   0   1    13017.42    13397.74    318.35 o 
  11   0   1     7979.08     7394.43    242.69 o 
  13   0   1     8882.70     8068.40    296.74 o 
  15   0   1      485.26      465.10     57.30 o 
 -16   1   1     1934.65     2219.57     96.02 o 
 -15   1   1      581.39      660.79     71.43 o 
 -14   1   1      530.04      551.45     39.43 o 
 -13   1   1     3710.96     3666.55     81.31 o 
 -12   1   1     1007.20      990.22     45.41 o 
 -11   1   1       24.00        9.72     26.93 o 
 -10   1   1       95.65      113.57     25.47 o 
  -9   1   1      764.88      808.60     30.94 o 
  -8   1   1     4522.74     4868.23     89.08 o 
  -7   1   1     3063.23     3192.18     61.43 o 
  -6   1   1      197.96      277.21     17.84 o 
  -5   1   1      774.28      701.47     22.50 o 
  -4   1   1     6766.24     6846.47    125.46 o 
  -3   1   1      646.68      635.30     17.24 o 
  -2   1   1    12646.11    13830.04    239.15 o 
  -1   1   1    12861.08    14188.44    274.39 o 
   0   1   1     1819.06     1862.20     45.35 o 
   1   1   1     9136.72    10216.37    181.04 o 
   2   1   1     3048.53     3147.77     63.67 o 
   3   1   1      434.30      501.64     15.54 o 
   4   1   1      812.92      657.55     21.61 o 
   5   1   1     6067.27     6079.24    130.71 o 
   6   1   1       35.32       31.02     15.67 o 
   7   1   1     2789.34     2579.40     99.02 o 
   8   1   1     1545.73     1503.12     47.26 o 
   9   1   1      617.83      670.57     30.49 o 
  10   1   1     1814.98     1597.49     55.20 o 
  11   1   1      161.51       84.14     28.99 o 
  12   1   1     3880.96     3680.56     80.00 o 
  13   1   1     6346.19     5932.95    130.13 o 
  14   1   1      270.11      277.52     36.72 o 
  15   1   1       13.08      -15.54     60.52 o 
  16   1   1      537.16      477.62     66.06 o 
 -16   2   1        1.62      127.03     72.36 o 
 -15   2   1     6596.64     6681.94    163.46 o 
 -14   2   1     5072.58     4931.22    154.06 o 
 -13   2   1     3647.79     3596.94     80.22 o 
 -12   2   1       42.00       91.41     29.51 o 
 -11   2   1     1514.84     1328.50     42.67 o 
 -10   2   1      721.93      616.85     31.18 o 
  -9   2   1      594.90      646.16     29.63 o 
  -8   2   1     2066.56     2286.42     61.80 o 
  -7   2   1     9292.80     9122.59    227.64 o 
  -6   2   1    13399.10    14016.42    262.76 o 
  -5   2   1    27465.34    28391.58    453.63 o 
  -4   2   1     4588.52     4659.97     80.12 o 
  -3   2   1    85150.84    91848.23   1452.02 o 
  -2   2   1     8417.03     9165.17    136.19 o 
  -1   2   1      320.76      315.62     12.05 o 
   0   2   1    22311.95    24770.53    394.24 o 
   1   2   1     4862.68     5183.70     94.67 o 
   2   2   1     3819.41     3880.97     74.73 o 
   3   2   1    47551.51    50707.74    739.90 o 
   4   2   1     4743.03     4453.94     93.32 o 
   5   2   1    23116.97    24328.73    391.82 o 
   6   2   1     1776.30     1435.40     39.21 o 
   7   2   1    24789.40    25477.08    412.15 o 
   8   2   1     2592.32     2818.97     59.08 o 
   9   2   1    12701.00    12442.50    210.92 o 
  10   2   1      221.81      260.08     28.29 o 
  11   2   1      201.37      201.92     35.35 o 
  12   2   1     1024.98      905.00     39.36 o 
  13   2   1      627.65      652.42     42.89 o 
  14   2   1      707.08      646.33     51.30 o 
  15   2   1     2603.86     2571.17     88.96 o 
  16   2   1      382.80      415.44     62.03 o 
 -16   3   1     2293.81     2816.73    240.12 o 
 -15   3   1      854.87      907.13     58.81 o 
 -14   3   1    12957.82    12521.04    295.41 o 
 -13   3   1        3.21      -21.14     33.92 o 
 -12   3   1     6219.38     5930.72    123.94 o 
 -11   3   1     2622.45     2625.63     70.38 o 
 -10   3   1       15.46       43.34     28.41 o 
  -9   3   1    10096.50    10058.52    172.44 o 
  -8   3   1    15654.00    15564.15    256.88 o 
  -7   3   1     1176.28     1202.32     33.51 o 
  -6   3   1    21464.03    20999.88    339.64 o 
  -5   3   1      320.75      220.82     20.25 o 
  -4   3   1    54033.02    56942.66    903.71 o 
  -3   3   1    13924.86    14596.86    216.47 o 
  -2   3   1     3302.44     3422.54     54.68 o 
  -1   3   1     2181.86     2415.11     40.10 o 
   0   3   1     1248.31     1287.62     23.98 o 
   1   3   1     3981.79     4212.92     72.87 o 
   2   3   1    14541.74    15923.02    256.21 o 
   3   3   1    14972.99    15233.13    246.59 o 
   4   3   1     3837.72     3817.63     62.61 o 
   5   3   1      569.39      356.52     16.41 o 
   6   3   1    33085.29    34363.52    551.06 o 
   7   3   1     1676.42     1767.16     41.89 o 
   8   3   1    35747.16    36872.05    594.14 o 
   9   3   1     6428.85     6434.48    117.20 o 
  10   3   1     2761.48     2671.84     61.98 o 
  11   3   1    12352.07    11917.49    216.76 o 
  12   3   1     1087.39     1098.13     54.37 o 
  13   3   1     1124.16     1107.60     50.23 o 
  14   3   1     4054.30     4182.92    116.85 o 
  15   3   1      424.66      383.77     52.13 o 
  16   3   1     3788.73     3747.53    159.37 o 
 -16   4   1      325.57      404.72     59.66 o 
 -15   4   1       49.32       37.96     52.17 o 
 -14   4   1      105.74       97.58     55.27 o 
 -13   4   1    13476.65    12635.98    650.61 o 
 -12   4   1     2288.04     2192.59     65.04 o 
 -11   4   1     2098.14     2060.83     62.25 o 
 -10   4   1    12881.72    12880.85    219.63 o 
  -9   4   1      233.88      273.92     29.58 o 
  -8   4   1    11157.81    10912.59    184.64 o 
  -7   4   1    10041.61     9676.03    163.95 o 
  -6   4   1     4372.94     4343.33     78.93 o 
  -5   4   1    18020.11    18116.59    293.44 o 
  -4   4   1     1452.18     1432.85     28.76 o 
  -3   4   1      533.40      538.90     17.17 o 
  -2   4   1     2868.80     2684.23     45.97 o 
  -1   4   1        7.78       15.19     11.35 o 
   0   4   1    48680.13    52661.63    767.04 o 
   1   4   1      511.79      472.66     22.07 o 
   2   4   1     4896.45     4594.07     80.07 o 
   3   4   1     3143.15     3076.60     57.15 o 
   4   4   1    22709.81    22996.48    371.12 o 
   5   4   1     3555.02     3527.93     60.29 o 
   6   4   1      196.55      192.55     17.13 o 
   7   4   1    14527.58    13495.57    224.18 o 
   8   4   1     9551.90     9828.06    169.05 o 
   9   4   1    13159.03    13300.67    225.30 o 
  10   4   1     9078.22     8970.16    178.28 o 
  11   4   1     3807.20     3625.25    134.45 o 
  12   4   1     8647.73     8493.15    265.22 o 
  13   4   1      852.58      887.15     53.97 o 
  14   4   1     2038.21     2114.92     79.45 o 
  15   4   1      373.03      380.26     55.04 o 
  16   4   1        2.69      -35.09     55.03 o 
 -16   5   1      730.66      822.67     70.56 o 
 -15   5   1      702.97      851.18    103.45 o 
 -14   5   1        0.83      -42.41     42.41 o 
 -13   5   1     1093.93     1020.03     61.76 o 
 -12   5   1     2393.80     2263.99     68.97 o 
 -11   5   1     5841.07     5602.34    121.75 o 
 -10   5   1      572.94      631.97     40.35 o 
  -9   5   1     1567.84     1469.18     42.14 o 
  -8   5   1     1222.03     1225.42     36.92 o 
  -7   5   1     7915.85     8024.66    137.86 o 
  -6   5   1       68.97       46.30     16.41 o 
  -5   5   1      274.12      186.12     13.88 o 
  -4   5   1     4246.06     4474.45     73.12 o 
  -3   5   1     5313.70     6096.32     96.27 o 
  -2   5   1     3684.60     3865.84     63.58 o 
  -1   5   1    24591.38    25626.75    376.78 o 
   0   5   1      715.50      720.40     18.96 o 
   1   5   1    50887.98    53297.36    931.48 o 
   2   5   1    17544.66    18066.23    293.20 o 
   3   5   1     5309.66     4864.51     86.47 o 
   4   5   1     1913.86     1732.26     39.40 o 
   5   5   1     8242.56     8950.38    152.14 o 
   6   5   1      241.23      212.97     21.30 o 
   7   5   1     5100.76     5428.76     90.51 o 
   8   5   1     3264.37     3058.42     63.74 o 
   9   5   1      189.73      239.52     33.98 o 
  10   5   1      193.99      225.61     36.35 o 
  11   5   1      578.04      702.26     46.81 o 
  12   5   1        1.11        7.85     39.40 o 
  13   5   1     3046.07     3132.05    150.12 o 
  14   5   1      162.66      192.30     62.84 o 
  15   5   1     1295.38     1538.43     99.71 o 
 -15   6   1        4.77      -33.79     55.51 o 
 -14   6   1     1816.38     1706.72     93.10 o 
 -13   6   1        0.80      -40.60     40.60 o 
 -12   6   1      721.29      740.41     74.87 o 
 -11   6   1       17.79       23.03     33.62 o 
 -10   6   1      247.14      316.50     37.68 o 
  -9   6   1      306.59      343.89     34.52 o 
  -8   6   1      661.71      691.24     38.92 o 
  -7   6   1       23.72        0.50     16.91 o 
  -6   6   1     3354.90     3146.13     56.90 o 
  -5   6   1      570.68      543.90     24.27 o 
  -4   6   1     5289.92     4769.30     94.23 o 
  -3   6   1      142.69      167.03     14.95 o 
  -2   6   1      290.45      276.39     18.10 o 
  -1   6   1      619.77      719.67     20.22 o 
   0   6   1     7864.44     7706.02    119.36 o 
   1   6   1       36.10       18.68     17.31 o 
   2   6   1     4073.18     3922.17     65.45 o 
   3   6   1     5564.82     5366.01     95.87 o 
   4   6   1     1988.28     2172.79     47.48 o 
   5   6   1       21.87       24.30     19.71 o 
   6   6   1     2945.18     3203.15     65.28 o 
   7   6   1      279.63      282.39     32.42 o 
   8   6   1     1862.40     1763.77     47.85 o 
   9   6   1       16.23       36.50     31.96 o 
  10   6   1     7633.10     7507.59    210.59 o 
  11   6   1     2477.52     2410.17     96.35 o 
  12   6   1      234.45      309.95     45.28 o 
  13   6   1      146.34      181.21     46.36 o 
  14   6   1      851.39     1060.98     72.46 o 
  15   6   1      802.34      870.45    113.23 o 
 -15   7   1      456.13      446.80     65.83 o 
 -14   7   1      151.09      296.12     59.53 o 
 -13   7   1        5.78       12.22     50.70 o 
 -12   7   1       20.95       37.97     40.41 o 
 -11   7   1     3274.23     3438.92     91.07 o 
 -10   7   1      476.20      528.56     40.00 o 
  -9   7   1      821.57      866.20     46.98 o 
  -8   7   1       61.29       59.69     29.06 o 
  -7   7   1        2.78       -0.37     25.95 o 
  -6   7   1     1771.74     1730.82     43.71 o 
  -5   7   1     5219.43     4895.12     90.97 o 
  -4   7   1     4194.49     3822.98     74.09 o 
  -3   7   1     5377.95     5344.40     87.70 o 
  -2   7   1    13883.28    13899.98    210.20 o 
  -1   7   1      620.27      598.50     20.38 o 
   0   7   1      298.60      405.83     18.15 o 
   1   7   1     2779.41     2560.84     50.99 o 
   2   7   1     4763.15     4691.99     77.86 o 
   3   7   1       17.95       34.95     18.63 o 
   4   7   1       74.48       70.04     19.74 o 
   5   7   1     1323.91     1473.08     40.25 o 
   6   7   1     4205.70     4089.68     80.44 o 
   7   7   1      397.12      370.15     28.30 o 
   8   7   1      340.91      298.80     29.67 o 
   9   7   1     4447.33     4089.48    126.41 o 
  10   7   1     1515.17     1590.07     65.44 o 
  11   7   1     1570.44     1680.26     67.93 o 
  12   7   1     1178.30     1123.40     59.50 o 
  13   7   1      705.50      740.12     54.82 o 
  14   7   1       10.54        2.25     50.80 o 
  15   7   1     2572.74     2801.58    241.39 o 
 -15   8   1     3560.51     4001.27    235.49 o 
 -14   8   1       96.89      126.25     55.98 o 
 -13   8   1      112.03      116.79     53.84 o 
 -12   8   1      821.15      858.54     63.27 o 
 -11   8   1       83.66       85.97     51.95 o 
 -10   8   1      820.78      808.89     45.39 o 
  -9   8   1      451.35      374.27     37.56 o 
  -8   8   1     2046.74     2107.27     59.94 o 
  -7   8   1       67.77       46.59     24.68 o 
  -6   8   1     5088.55     5155.96     97.36 o 
  -5   8   1     5927.50     5494.31    101.73 o 
  -4   8   1      284.20      255.07     24.16 o 
  -3   8   1    31318.59    30843.62    457.44 o 
  -2   8   1      487.49      401.18     22.59 o 
  -1   8   1    19740.36    19625.82    294.43 o 
   0   8   1     4829.91     4495.71     70.54 o 
   1   8   1     1002.49      989.95     26.89 o 
   2   8   1     6809.32     6532.23    120.47 o 
   3   8   1    11840.92    11325.59    192.33 o 
   4   8   1     1221.18     1116.72     39.70 o 
   5   8   1    13250.73    13214.49    223.34 o 
   6   8   1      120.86       99.56     25.36 o 
   7   8   1     1532.48     1510.74     45.96 o 
   8   8   1      713.15      631.13     36.82 o 
   9   8   1       14.41        8.34     32.41 o 
  10   8   1      556.85      504.93     45.73 o 
  11   8   1     1030.32     1027.70     65.59 o 
  12   8   1      570.86      606.73     53.81 o 
  13   8   1       15.37       75.88     97.54 o 
  14   8   1     2397.09     2498.84    119.46 o 
 -14   9   1      943.61     1010.49     95.25 o 
 -13   9   1      758.53      978.22     70.65 o 
 -12   9   1      107.93      147.75     51.01 o 
 -11   9   1    10802.74    10563.74    273.54 o 
 -10   9   1        4.87       43.39     35.63 o 
  -9   9   1    15920.77    15309.47    327.12 o 
  -8   9   1      767.76      749.03     41.26 o 
  -7   9   1     3350.82     3339.84     72.44 o 
  -6   9   1       95.35      124.07     31.66 o 
  -5   9   1        4.96       28.66     28.07 o 
  -4   9   1     7445.60     7009.98    126.44 o 
  -3   9   1     5296.83     5162.18     91.92 o 
  -2   9   1    13587.26    13074.96    200.95 o 
  -1   9   1     4844.35     4512.71     77.80 o 
   0   9   1        4.53       14.43     16.30 o 
   1   9   1    16548.80    16197.86    228.68 o 
   2   9   1     2473.33     2263.09     52.67 o 
   3   9   1    18040.09    17552.52    291.38 o 
   4   9   1     8745.84     8631.69    152.87 o 
   5   9   1     5130.91     4929.18     95.85 o 
   6   9   1     1827.64     1751.36     56.06 o 
   7   9   1      357.28      386.51     42.28 o 
   8   9   1     1583.11     1533.73     54.30 o 
   9   9   1     8572.25     8167.92    166.58 o 
  10   9   1      403.68      423.36     48.95 o 
  11   9   1    10686.68    11039.33    285.09 o 
  12   9   1      418.83      472.85     51.11 o 
  13   9   1     3104.86     3321.99    201.84 o 
  14   9   1       23.54      -21.23     72.27 o 
 -13  10   1      330.18      367.93     66.17 o 
 -12  10   1     5203.17     5057.94    157.93 o 
 -11  10   1       46.70       30.97     49.66 o 
 -10  10   1    15700.05    14807.09    365.15 o 
  -9  10   1       11.42       20.37     33.27 o 
  -8  10   1    14487.76    13560.50    348.77 o 
  -7  10   1     1867.90     1757.18     50.68 o 
  -6  10   1       37.67       35.63     26.77 o 
  -5  10   1     1375.46     1381.58     56.30 o 
  -4  10   1     4227.46     3965.44     92.38 o 
  -3  10   1      400.47      411.04     30.17 o 
  -2  10   1     1934.74     1819.61     41.43 o 
  -1  10   1      420.36      468.56     26.98 o 
   0  10   1     3350.74     3239.39     56.45 o 
   1  10   1       47.18       71.84     17.89 o 
   2  10   1    14944.17    14664.46    246.45 o 
   3  10   1        3.98       -2.30     25.77 o 
   4  10   1    15699.48    15271.58    258.38 o 
   5  10   1       62.13       42.31     28.03 o 
   6  10   1     3140.22     3053.91     77.35 o 
   7  10   1     2703.17     2720.51     70.56 o 
   8  10   1     3355.94     3360.66     85.17 o 
   9  10   1       39.97       56.37     36.42 o 
  10  10   1    10014.35    10126.72    231.30 o 
  11  10   1      199.54      199.34     47.97 o 
  12  10   1     6409.20     6237.09    184.32 o 
  13  10   1     1941.02     2033.30     97.11 o 
 -13  11   1      161.02      343.53     67.40 o 
 -12  11   1       97.83      111.94     59.11 o 
 -11  11   1     2628.20     2751.42    108.33 o 
 -10  11   1       70.95       33.91     49.35 o 
  -9  11   1     5552.62     5207.11    117.77 o 
  -8  11   1      106.21       82.19     29.44 o 
  -7  11   1     4155.11     3791.73     82.13 o 
  -6  11   1      161.36      165.93     29.60 o 
  -5  11   1      739.76      738.34     36.92 o 
  -4  11   1     2311.38     2281.24     58.30 o 
  -3  11   1     1328.95     1272.68     42.68 o 
  -2  11   1     5083.18     5158.21     99.48 o 
  -1  11   1      458.05      469.12     23.61 o 
   0  11   1      124.38      125.71     19.53 o 
   1  11   1     1729.73     1774.63     39.20 o 
   2  11   1     1531.61     1448.98     43.54 o 
   3  11   1     3257.28     3108.96     77.15 o 
   4  11   1     5570.66     5507.79    107.80 o 
   5  11   1     6590.30     6459.10    123.06 o 
   6  11   1     3803.11     3672.36     81.49 o 
   7  11   1      164.05      155.47     33.61 o 
   8  11   1      436.13      500.93     42.72 o 
   9  11   1     2905.94     3055.92     82.90 o 
  10  11   1       68.59      109.25     44.82 o 
  11  11   1     2735.65     2760.75     93.72 o 
  12  11   1       68.65       38.26     59.75 o 
  13  11   1      678.57      690.81     72.26 o 
 -12  12   1      152.87       97.34     58.90 o 
 -11  12   1       24.84       21.07     63.71 o 
 -10  12   1      320.79      434.55     75.21 o 
  -9  12   1      222.86      282.82     53.00 o 
  -8  12   1      208.96      197.11     32.63 o 
  -7  12   1     1069.05      995.43     43.43 o 
  -6  12   1        9.92       20.47     29.34 o 
  -5  12   1      372.61      346.73     34.39 o 
  -4  12   1      410.07      453.70     59.91 o 
  -3  12   1     2659.86     2612.29     67.37 o 
  -2  12   1     1244.73     1241.53     45.84 o 
  -1  12   1     1832.19     1771.22     44.43 o 
   0  12   1      243.37      235.97     22.46 o 
   1  12   1      631.27      591.41     28.93 o 
   2  12   1        1.12      -16.26     23.03 o 
   3  12   1     7189.38     6862.37    138.85 o 
   4  12   1       58.41       69.77     31.33 o 
   5  12   1     1132.08     1111.23     44.66 o 
   6  12   1     3253.74     3086.10     97.32 o 
   7  12   1     1904.05     1824.11     70.79 o 
   8  12   1      255.55      283.34     37.41 o 
   9  12   1        1.25       77.99     37.93 o 
  10  12   1       17.76       78.48     40.89 o 
  11  12   1       96.76       39.61     54.52 o 
  12  12   1       27.50       30.76     59.16 o 
 -11  13   1        5.19       37.26     55.42 o 
 -10  13   1        2.05      -39.59     51.08 o 
  -9  13   1      552.05      596.66     59.92 o 
  -8  13   1     1864.03     1788.55     61.61 o 
  -7  13   1      240.13      234.24     33.21 o 
  -6  13   1     1573.16     1519.64     67.69 o 
  -5  13   1     1343.22     1224.96     47.43 o 
  -4  13   1      133.75      191.40     33.33 o 
  -3  13   1       91.71       68.06     30.47 o 
  -2  13   1     3280.50     3159.92     91.99 o 
  -1  13   1     1251.87     1243.41     39.03 o 
   0  13   1        1.03       31.04     26.60 o 
   1  13   1      952.63     1020.36     36.10 o 
   2  13   1      222.08      214.78     26.16 o 
   3  13   1     1378.23     1275.49     45.86 o 
   4  13   1      139.95      133.04     35.68 o 
   5  13   1       62.57       58.85     35.79 o 
   6  13   1     2589.20     2571.82     75.13 o 
   7  13   1      786.48      706.74     44.64 o 
   8  13   1     1364.90     1445.90     74.22 o 
   9  13   1       54.74       70.05     39.44 o 
  10  13   1       82.54       47.31     40.73 o 
  11  13   1      100.13       -5.06     63.80 o 
 -10  14   1      697.28      651.36     64.17 o 
  -9  14   1      389.58      468.32     60.33 o 
  -8  14   1      621.43      533.08     50.86 o 
  -7  14   1      460.54      484.43     41.21 o 
  -6  14   1     2246.01     2250.89     68.86 o 
  -5  14   1     1950.42     1846.51     58.14 o 
  -4  14   1     1892.41     1829.55     57.06 o 
  -3  14   1     3358.52     3341.69     95.71 o 
  -2  14   1     2543.28     2492.74     59.58 o 
  -1  14   1      234.84      182.85     29.13 o 
   0  14   1     8630.48     8333.88    197.23 o 
   1  14   1        1.10      -15.47     27.64 o 
   2  14   1     9322.02     9086.15    174.52 o 
   3  14   1       37.78       56.58     33.56 o 
   4  14   1     1196.46     1249.42     56.58 o 
   5  14   1      122.14      183.41     38.65 o 
   6  14   1       89.21      111.66     37.98 o 
   7  14   1      996.42     1033.13     90.40 o 
   8  14   1        3.40       59.03     38.76 o 
   9  14   1       25.02       10.57     39.99 o 
  10  14   1       75.15      -45.28     45.28 o 
  -9  15   1      700.89      676.03     67.77 o 
  -8  15   1      307.72      272.96     48.87 o 
  -7  15   1     3319.68     3212.82    109.38 o 
  -6  15   1      728.03      840.40     49.21 o 
  -5  15   1     1647.38     1823.55     60.49 o 
  -4  15   1       15.70       59.52     38.18 o 
  -3  15   1      215.06      132.87     29.99 o 
  -2  15   1       56.83      137.03     36.63 o 
  -1  15   1     5963.20     5860.68    131.23 o 
   0  15   1      131.87      135.28     41.18 o 
   1  15   1    17892.42    17305.73    375.10 o 
   2  15   1      134.43      125.56     46.99 o 
   3  15   1     4334.29     4226.57    105.03 o 
   4  15   1      160.98      170.95     41.58 o 
   5  15   1      603.29      559.45     45.21 o 
   6  15   1      995.02      993.11     53.53 o 
   7  15   1     1036.58     1212.75     56.88 o 
   8  15   1     1234.37     1294.37     60.38 o 
   9  15   1       84.25       56.11     48.84 o 
  -7  16   1     4261.17     4271.20    142.33 o 
  -6  16   1      256.07      277.03     46.34 o 
  -5  16   1     5499.72     5438.86    148.07 o 
  -4  16   1     1446.06     1348.80     68.53 o 
  -3  16   1      154.22      172.15     46.66 o 
  -2  16   1     1648.81     1615.93     61.08 o 
  -1  16   1     2411.27     2299.59    108.72 o 
   0  16   1     2558.72     2532.71     76.96 o 
   1  16   1       79.54      166.20     38.96 o 
   2  16   1      860.94      987.72     89.87 o 
   3  16   1       28.93        2.11     52.86 o 
   4  16   1      333.95      420.80     56.22 o 
   5  16   1     3545.20     3464.94     94.05 o 
   6  16   1        1.50       -4.99     37.46 o 
   7  16   1     6782.47     6945.31    164.99 o 
  -5  17   1      100.12       89.16     58.28 o 
  -4  17   1     1629.92     1713.94     92.41 o 
  -3  17   1      214.99      188.44     48.24 o 
  -2  17   1      394.69      341.10     51.53 o 
  -1  17   1      811.04      843.19    102.16 o 
   0  17   1       39.70       -5.26     58.82 o 
   1  17   1      753.20      740.55     59.58 o 
   2  17   1      726.59      634.46     69.43 o 
   3  17   1       57.08       -5.24     69.25 o 
   4  17   1      526.78      573.44     58.70 o 
   5  17   1      283.91      213.61     49.10 o 
  -1  18   1        4.70      -10.01     48.56 o 
   0  18   1      945.71     1033.24     77.26 o 
   1  18   1      207.83      329.40     97.00 o 
 -16   0   2       53.35       69.49    116.86 o 
 -14   0   2     1077.23     1312.40    156.04 o 
 -12   0   2     2267.28     2034.78    137.90 o 
 -10   0   2    11759.57    12207.35    293.10 o 
  -8   0   2    24446.73    25734.72    735.89 o 
  -6   0   2    57873.11    62139.98   1395.48 o 
  -4   0   2    13182.40    13666.25    311.70 o 
  -2   0   2    15139.65    16765.90    467.05 o 
   0   0   2    28562.41    31627.77    711.47 o 
   2   0   2    73307.66    76448.73   1463.82 o 
   4   0   2    22892.85    22001.50    839.47 o 
   6   0   2      877.23      921.43     39.01 o 
   8   0   2     2044.92     2057.29    161.83 o 
  10   0   2       37.03        4.86     36.98 o 
  12   0   2     5128.06     4858.92    290.27 o 
  14   0   2     7773.84     7890.57    616.66 o 
  16   0   2     4957.05     4145.28    262.83 o 
 -16   1   2       22.97        7.23     58.23 o 
 -15   1   2      352.21      308.37     77.69 o 
 -14   1   2     5462.67     5401.22    119.64 o 
 -13   1   2      853.92      837.60     41.06 o 
 -12   1   2    12380.78    12161.15    233.59 o 
 -11   1   2     1317.53     1341.42     47.42 o 
 -10   1   2      118.72      147.97     24.75 o 
  -9   1   2     2109.70     2128.98     49.25 o 
  -8   1   2     4555.26     4400.20     81.73 o 
  -7   1   2     7307.49     7020.34    120.58 o 
  -6   1   2    21962.69    23632.62    380.40 o 
  -5   1   2    25692.96    27666.68    442.29 o 
  -4   1   2    14910.53    16504.33    265.83 o 
  -3   1   2       11.93       -4.88     12.29 o 
  -2   1   2     2380.46     2475.93     47.35 o 
  -1   1   2     4737.60     5071.66     90.41 o 
   0   1   2      517.84      506.60     21.73 o 
   1   1   2    37054.19    40991.51    648.61 o 
   2   1   2     1710.58     1865.82     37.23 o 
   3   1   2    29753.87    31807.15    507.87 o 
   4   1   2     5129.12     5746.51    105.66 o 
   5   1   2     3473.92     3614.58     66.69 o 
   6   1   2     8977.32     8596.76    146.00 o 
   7   1   2        4.86        7.25     18.70 o 
   8   1   2    10014.07     9573.94    258.23 o 
   9   1   2     1582.37     1663.76     69.24 o 
  10   1   2     1268.82     1154.83     47.81 o 
  11   1   2      827.22      730.75     38.96 o 
  12   1   2     4223.98     4042.59    136.76 o 
  13   1   2     5299.03     5330.01    213.11 o 
  14   1   2      727.64      754.12     95.35 o 
  15   1   2     4220.76     4059.57    203.20 o 
  16   1   2     3192.53     2885.45    122.15 o 
 -16   2   2      945.80      952.24     71.20 o 
 -15   2   2     1717.39     1810.56     87.35 o 
 -14   2   2      155.86      185.53     45.76 o 
 -13   2   2     8186.90     8006.06    181.12 o 
 -12   2   2     1349.19     1342.45     65.78 o 
 -11   2   2     8907.80     8952.95    159.02 o 
 -10   2   2      530.91      595.59     30.59 o 
  -9   2   2      129.35      175.50     23.48 o 
  -8   2   2     2056.87     2135.21     47.72 o 
  -7   2   2    25802.08    26927.18    433.73 o 
  -6   2   2     1216.79     1068.87     28.36 o 
  -5   2   2    15934.06    16496.98    266.68 o 
  -4   2   2     3258.84     3275.38     65.95 o 
  -3   2   2     3221.81     3554.88     75.14 o 
  -2   2   2      558.04      588.87     18.74 o 
  -1   2   2     8043.26     8786.09    142.36 o 
   0   2   2        4.17        2.35      8.21 o 
   1   2   2     2888.06     3404.62     59.24 o 
   2   2   2     5150.36     5348.19     90.39 o 
   3   2   2    12061.64    12973.63    194.43 o 
   4   2   2     1009.20      820.44     21.60 o 
   5   2   2     1768.37     1809.99     36.20 o 
   6   2   2     1289.90     1050.84     42.91 o 
   7   2   2    25926.10    26353.59    427.18 o 
   8   2   2     3659.21     3662.22     72.85 o 
   9   2   2     7567.21     7425.67    132.67 o 
  10   2   2     1417.43     1454.77     53.55 o 
  11   2   2      915.91      872.45     37.80 o 
  12   2   2        4.91       -3.56     28.81 o 
  13   2   2     2806.95     2710.72    101.75 o 
  14   2   2      605.90      568.02     59.43 o 
  15   2   2     1818.49     1805.30     92.37 o 
  16   2   2      927.71      975.17     96.13 o 
 -16   3   2     1303.62     1161.77     79.55 o 
 -15   3   2      833.36      878.92     60.00 o 
 -14   3   2      513.44      555.61     63.12 o 
 -13   3   2      444.94      542.26     59.91 o 
 -12   3   2      157.22      176.56     34.07 o 
 -11   3   2     1545.92     1510.35     46.34 o 
 -10   3   2      621.49      664.14     45.53 o 
  -9   3   2      310.17      197.11     24.36 o 
  -8   3   2       46.51       32.89     20.45 o 
  -7   3   2     1257.01     1254.56     42.81 o 
  -6   3   2     2636.83     2685.81     52.96 o 
  -5   3   2        3.25       29.19     16.61 o 
  -4   3   2     5117.28     5625.09     95.59 o 
  -3   3   2     5118.32     5373.93     90.75 o 
  -2   3   2      747.37      903.61     23.83 o 
  -1   3   2    57203.54    62516.36    907.49 o 
   0   3   2     8777.15     9434.19    154.42 o 
   1   3   2    17912.73    19337.78    309.81 o 
   2   3   2     1916.70     1659.87     34.11 o 
   3   3   2     7068.95     7046.47    108.95 o 
   4   3   2     1743.96     1489.64     30.56 o 
   5   3   2     9989.51     9356.06    144.19 o 
   6   3   2      369.01      519.75     21.17 o 
   7   3   2    11557.94    11422.38    192.42 o 
   8   3   2    13124.08    13197.85    221.93 o 
   9   3   2      368.32      378.02     28.22 o 
  10   3   2      732.58      723.85     35.61 o 
  11   3   2      203.67      196.90     29.81 o 
  12   3   2       16.24       59.80     38.96 o 
  13   3   2      111.63      117.52     41.30 o 
  14   3   2      255.02      257.31     62.09 o 
  15   3   2      203.90      228.84     68.09 o 
  16   3   2      737.32      659.86     78.29 o 
 -16   4   2      964.01     1222.90     83.12 o 
 -15   4   2     1504.29     1486.63    113.92 o 
 -14   4   2     2857.63     2795.21     90.47 o 
 -13   4   2      191.29       97.05     43.05 o 
 -12   4   2      430.60      469.68     44.13 o 
 -11   4   2       12.32       -1.87     27.59 o 
 -10   4   2    11182.40    11147.52    191.49 o 
  -9   4   2       10.99       23.80     24.01 o 
  -8   4   2     8338.83     7942.38    138.16 o 
  -7   4   2     2872.73     3166.29     62.95 o 
  -6   4   2     4607.81     4978.08     88.82 o 
  -5   4   2     3211.09     3266.16     60.91 o 
  -4   4   2     9513.03    10262.16    169.06 o 
  -3   4   2      224.41      221.69     14.16 o 
  -2   4   2     1544.52     1681.70     31.52 o 
  -1   4   2      677.28      807.05     22.94 o 
   0   4   2      296.43      280.11     12.43 o 
   1   4   2     3728.13     3577.08     58.52 o 
   2   4   2      445.60      415.33     16.74 o 
   3   4   2     6408.52     5872.63    101.25 o 
   4   4   2    34455.61    35419.82    520.54 o 
   5   4   2     4065.98     4095.20     68.88 o 
   6   4   2    11369.58    10831.12    167.31 o 
   7   4   2      972.03      980.53     29.03 o 
   8   4   2      913.60      909.27     33.41 o 
   9   4   2      136.45      216.52     27.34 o 
  10   4   2     5018.52     4835.39    150.62 o 
  11   4   2     2344.10     2245.61     74.77 o 
  12   4   2      998.13     1144.81     57.49 o 
  13   4   2     1673.85     1701.22     69.68 o 
  14   4   2       24.54       66.78     45.79 o 
  15   4   2      929.30      944.11     75.70 o 
 -16   5   2      518.39      622.00     86.03 o 
 -15   5   2     1867.92     1949.37    111.32 o 
 -14   5   2        0.25      -11.42     43.73 o 
 -13   5   2        1.06      -17.26     46.21 o 
 -12   5   2       40.11        3.67     38.93 o 
 -11   5   2     9160.09     8656.13    193.17 o 
 -10   5   2      115.63      145.21     32.83 o 
  -9   5   2    29603.33    30588.79    496.50 o 
  -8   5   2     4175.11     4079.77     79.65 o 
  -7   5   2    19148.15    19441.54    317.94 o 
  -6   5   2     5022.02     5477.31     97.08 o 
  -5   5   2     5754.08     6541.04    112.52 o 
  -4   5   2       45.17       82.29     13.51 o 
  -3   5   2     2862.94     2969.76     51.10 o 
  -2   5   2    14717.63    15029.13    224.70 o 
  -1   5   2     2785.45     2911.63     49.95 o 
   0   5   2     8980.83     8928.52    135.48 o 
   1   5   2     4288.90     4378.21     71.10 o 
   2   5   2      910.54     1136.98     25.09 o 
   3   5   2    10438.72    10013.37    167.36 o 
   4   5   2     4713.48     5302.58     94.52 o 
   5   5   2    35444.73    35720.60    572.50 o 
   6   5   2      418.17      533.63     21.58 o 
   7   5   2     1300.46     1299.21     32.83 o 
   8   5   2     1242.62     1309.80     38.71 o 
   9   5   2     7978.78     8047.65    185.37 o 
  10   5   2       97.20      149.31     38.88 o 
  11   5   2     5007.30     5232.57    132.79 o 
  12   5   2     1623.27     1664.51     68.68 o 
  13   5   2     4149.46     4358.61    120.36 o 
  14   5   2      469.01      494.18     53.25 o 
  15   5   2       47.93       57.27     48.71 o 
 -15   6   2     4149.05     4370.41    142.36 o 
 -14   6   2       40.47       39.71     55.56 o 
 -13   6   2     1659.98     1678.84     70.43 o 
 -12   6   2      418.36      455.05     45.09 o 
 -11   6   2       70.39      102.20     38.23 o 
 -10   6   2     4650.05     4635.24    103.74 o 
  -9   6   2      750.44      735.90     40.66 o 
  -8   6   2    20958.14    21511.20    352.41 o 
  -7   6   2       73.76      110.50     19.65 o 
  -6   6   2     4383.03     4399.86     80.95 o 
  -5   6   2     1203.78     1039.39     28.92 o 
  -4   6   2      381.67      435.85     19.31 o 
  -3   6   2    38063.96    38625.18    568.04 o 
  -2   6   2      213.35      212.21     16.22 o 
  -1   6   2    26795.23    26766.36    394.62 o 
   0   6   2     9405.94     9690.90    148.02 o 
   1   6   2       28.97       72.66     13.03 o 
   2   6   2    21654.39    22828.28    368.39 o 
   3   6   2    17884.14    18519.00    301.89 o 
   4   6   2     2181.20     1790.52     46.65 o 
   5   6   2     4750.38     4857.44     90.54 o 
   6   6   2     2901.31     2761.94     59.42 o 
   7   6   2     1677.28     1657.78     44.85 o 
   8   6   2     1745.00     1731.39     47.67 o 
   9   6   2     1405.50     1368.87     85.98 o 
  10   6   2     1437.38     1385.36     61.74 o 
  11   6   2     5970.49     6237.22    158.52 o 
  12   6   2     7112.33     6905.60    247.21 o 
  13   6   2     1199.81     1290.76     64.90 o 
  14   6   2     1179.53     1277.01     67.45 o 
  15   6   2      412.86      380.18     60.45 o 
 -15   7   2      343.23      340.40     58.87 o 
 -14   7   2     3541.82     3687.70    128.16 o 
 -13   7   2        0.55      -17.17     43.70 o 
 -12   7   2     1795.94     1719.00     68.15 o 
 -11   7   2      258.07      257.23     42.32 o 
 -10   7   2     1006.89     1073.06     76.17 o 
  -9   7   2      930.00      975.17     44.12 o 
  -8   7   2       81.15       61.94     29.83 o 
  -7   7   2       47.67       67.39     26.69 o 
  -6   7   2      975.36      906.23     28.75 o 
  -5   7   2     9626.05     9649.50    150.53 o 
  -4   7   2    35592.63    36339.12    536.66 o 
  -3   7   2     1327.61     1205.08     29.98 o 
  -2   7   2    43114.98    44086.29    646.43 o 
  -1   7   2       40.02       49.34     16.04 o 
   0   7   2     6716.27     6478.74    103.12 o 
   1   7   2     5009.79     5098.05     84.02 o 
   2   7   2     1264.80     1214.32     28.49 o 
   3   7   2      435.98      391.96     23.14 o 
   4   7   2    28284.40    29043.35    469.44 o 
   5   7   2      169.02      162.38     23.79 o 
   6   7   2     6854.04     6514.38    138.58 o 
   7   7   2       56.16        9.45     25.88 o 
   8   7   2     2108.94     2118.66     63.33 o 
   9   7   2     2802.33     2776.47     73.81 o 
  10   7   2     6340.60     6156.50    151.71 o 
  11   7   2      199.34      144.83     52.32 o 
  12   7   2     2239.23     2401.86    134.35 o 
  13   7   2      919.09      985.29     60.25 o 
  14   7   2       94.32      149.57     49.33 o 
 -15   8   2     1816.67     2111.07    166.76 o 
 -14   8   2      687.88      683.54     63.43 o 
 -13   8   2     3677.86     3680.81    124.94 o 
 -12   8   2      298.06      370.87     47.29 o 
 -11   8   2      470.60      467.45     47.42 o 
 -10   8   2     6310.06     6300.63    175.38 o 
  -9   8   2      720.71      730.04     43.36 o 
  -8   8   2     2321.17     2313.99     63.51 o 
  -7   8   2       62.70       85.95     27.49 o 
  -6   8   2      765.62      671.69     30.36 o 
  -5   8   2     2236.94     2195.08     48.74 o 
  -4   8   2    13090.56    13147.79    202.08 o 
  -3   8   2    13831.25    13977.47    213.31 o 
  -2   8   2     3033.73     2970.66     59.04 o 
  -1   8   2    12100.92    11793.10    180.95 o 
   0   8   2        5.07        0.90     18.17 o 
   1   8   2     2175.89     2027.79     39.94 o 
   2   8   2      698.92      756.38     23.61 o 
   3   8   2      431.15      427.91     26.00 o 
   4   8   2     1889.78     1810.81     46.38 o 
   5   8   2      497.29      509.62     37.93 o 
   6   8   2      142.50      110.81     26.49 o 
   7   8   2      327.55      407.53     30.66 o 
   8   8   2     1012.52      999.00     45.56 o 
   9   8   2     7287.60     6941.35    145.57 o 
  10   8   2    10200.03     9859.62    322.53 o 
  11   8   2      259.20      236.33     46.93 o 
  12   8   2     2812.18     2774.59     92.39 o 
  13   8   2     1330.83     1435.02     70.53 o 
  14   8   2      287.04      426.79     83.18 o 
 -14   9   2       55.21       21.60     53.21 o 
 -13   9   2      585.79      635.91     88.00 o 
 -12   9   2     1588.13     1466.86     67.32 o 
 -11   9   2     1818.49     1575.88     85.18 o 
 -10   9   2      226.11      261.59     42.02 o 
  -9   9   2     2104.97     2284.06     75.71 o 
  -8   9   2      790.29      740.40     40.51 o 
  -7   9   2        2.09       -9.26     28.35 o 
  -6   9   2      975.88      937.95     50.00 o 
  -5   9   2     1022.26      969.31     43.03 o 
  -4   9   2      391.56      439.92     23.18 o 
  -3   9   2     3885.75     3719.43     67.58 o 
  -2   9   2     2019.26     2118.55     44.57 o 
  -1   9   2       46.05       95.54     19.78 o 
   0   9   2      950.27      888.52     27.83 o 
   1   9   2     1218.36     1077.59     26.75 o 
   2   9   2    11460.48    11342.13    176.60 o 
   3   9   2       12.75        4.13     25.70 o 
   4   9   2     1649.02     1719.65     47.64 o 
   5   9   2     3590.73     3635.88     76.38 o 
   6   9   2       30.28       36.77     28.03 o 
   7   9   2       82.72       74.43     34.72 o 
   8   9   2     3968.65     3859.19     93.05 o 
   9   9   2     7082.81     6722.86    143.10 o 
  10   9   2      907.20      971.01     53.51 o 
  11   9   2     2924.67     2930.31     95.13 o 
  12   9   2      145.61       80.64     55.13 o 
  13   9   2        3.33       30.54     49.69 o 
  14   9   2      216.37      312.12     65.36 o 
 -13  10   2     1218.19     1265.75     76.05 o 
 -12  10   2      206.57      250.90     57.72 o 
 -11  10   2     3407.23     3185.24     97.85 o 
 -10  10   2      453.86      431.46     48.51 o 
  -9  10   2      200.71      225.10     43.83 o 
  -8  10   2       11.69       46.83     34.64 o 
  -7  10   2      285.25      313.10     33.71 o 
  -6  10   2      997.92     1002.71     38.26 o 
  -5  10   2       79.10       67.99     26.65 o 
  -4  10   2        7.62       17.89     25.33 o 
  -3  10   2     3247.75     3216.97     61.79 o 
  -2  10   2     1174.57     1114.15     33.56 o 
  -1  10   2      199.84      231.78     21.37 o 
   0  10   2     3025.33     2919.28     57.32 o 
   1  10   2     6731.39     6503.43    100.01 o 
   2  10   2     5673.31     5568.52    105.29 o 
   3  10   2    14207.80    14085.09    239.36 o 
   4  10   2     1242.88     1142.85     46.39 o 
   5  10   2      365.81      367.29     32.02 o 
   6  10   2     1395.26     1425.69     52.72 o 
   7  10   2     2177.67     2249.76     66.85 o 
   8  10   2     1122.81      996.26     49.61 o 
   9  10   2     3908.32     3953.16     97.09 o 
  10  10   2     1056.05     1068.85     51.49 o 
  11  10   2     1079.18     1149.37    100.52 o 
  12  10   2      377.33      512.27     55.72 o 
  13  10   2       30.17      122.44     93.12 o 
 -13  11   2      325.94      439.39     67.52 o 
 -12  11   2     6185.47     6141.70    225.12 o 
 -11  11   2     3224.81     2974.91    109.07 o 
 -10  11   2     1664.03     1475.82     66.80 o 
  -9  11   2     3302.59     3214.50    154.38 o 
  -8  11   2     1066.39      994.23     45.92 o 
  -7  11   2     2700.34     2494.68     61.61 o 
  -6  11   2     7153.13     6467.13    146.42 o 
  -5  11   2      101.32      116.42     28.79 o 
  -4  11   2     2027.91     2042.51     54.10 o 
  -3  11   2      967.43      927.70     37.74 o 
  -2  11   2      647.55      628.84     33.77 o 
  -1  11   2     2246.10     2137.18     44.34 o 
   0  11   2     3706.75     3538.76     72.33 o 
   1  11   2      649.06      608.79     37.72 o 
   2  11   2     1808.26     1747.80     43.46 o 
   3  11   2     1062.68     1032.52     45.39 o 
   4  11   2      347.62      402.89     44.88 o 
   5  11   2       66.07       39.24     32.64 o 
   6  11   2     2885.66     2820.63     76.18 o 
   7  11   2       16.97       10.89     33.49 o 
   8  11   2     9407.17     9771.05    197.46 o 
   9  11   2     2458.79     2459.48     81.09 o 
  10  11   2     3539.56     3477.44     92.78 o 
  11  11   2     2461.02     2526.11     91.68 o 
  12  11   2      121.17      168.17     54.09 o 
 -12  12   2      241.23      205.30     64.21 o 
 -11  12   2     2683.04     2799.83    109.07 o 
 -10  12   2     1214.82     1103.28     69.88 o 
  -9  12   2       33.53       68.41     42.20 o 
  -8  12   2      949.70      893.95     54.96 o 
  -7  12   2     4196.82     3977.70    131.02 o 
  -6  12   2     1223.19     1220.10     43.59 o 
  -5  12   2     6614.87     6496.26    133.97 o 
  -4  12   2      802.75      789.17     37.66 o 
  -3  12   2    15130.71    14721.79    251.12 o 
  -2  12   2        4.96       -0.75     28.74 o 
  -1  12   2     4413.03     4477.89     76.44 o 
   0  12   2     1226.41     1212.43     33.92 o 
   1  12   2     1732.98     1611.46     42.73 o 
   2  12   2     1113.23     1084.01     42.58 o 
   3  12   2       12.76        7.28     27.87 o 
   4  12   2      572.59      590.93     37.69 o 
   5  12   2     1813.73     1911.52     95.16 o 
   6  12   2      403.03      458.95     41.28 o 
   7  12   2    13143.62    13004.22    252.77 o 
   8  12   2      177.71      204.43     39.64 o 
   9  12   2     5444.63     5377.30    124.11 o 
  10  12   2      675.03      809.96     51.55 o 
  11  12   2     1397.72     1585.90     75.48 o 
  12  12   2      746.75      790.01     78.07 o 
 -11  13   2      169.08      164.08     55.21 o 
 -10  13   2     1511.42     1492.13     80.63 o 
  -9  13   2      297.00      286.40     56.10 o 
  -8  13   2       89.94      122.97     42.52 o 
  -7  13   2     1361.26     1454.15     49.78 o 
  -6  13   2      562.10      578.35     36.73 o 
  -5  13   2     4395.37     4363.14     98.32 o 
  -4  13   2     7306.53     6897.18    164.27 o 
  -3  13   2      551.49      598.80     37.48 o 
  -2  13   2    11284.31    10994.19    178.18 o 
  -1  13   2     5378.81     5368.54    105.98 o 
   0  13   2     2843.02     2854.64     61.04 o 
   1  13   2     8049.24     7893.95    146.17 o 
   2  13   2       76.47       79.73     28.27 o 
   3  13   2      208.11      189.34     30.71 o 
   4  13   2     1920.92     1876.62     63.83 o 
   5  13   2      252.94      278.14     41.06 o 
   6  13   2     2571.79     2623.92     76.40 o 
   7  13   2      627.01      740.73     46.90 o 
   8  13   2     1639.56     1773.19    141.32 o 
   9  13   2      274.79      224.87     44.43 o 
  10  13   2      624.63      741.34     51.96 o 
  11  13   2       14.22       10.48     50.82 o 
 -10  14   2     1425.69     1390.12     86.95 o 
  -9  14   2      884.22      891.98     67.09 o 
  -8  14   2     1707.27     1701.09     83.31 o 
  -7  14   2     2257.49     2182.72     75.00 o 
  -6  14   2     3701.12     3631.22     84.44 o 
  -5  14   2      332.19      340.08     37.95 o 
  -4  14   2      537.96      473.24     38.76 o 
  -3  14   2     1779.34     1954.54     64.17 o 
  -2  14   2     1902.61     1806.48     66.96 o 
  -1  14   2     4347.91     4285.21    117.82 o 
   0  14   2     5519.85     5428.37    122.45 o 
   1  14   2      438.20      473.82     34.44 o 
   2  14   2     3476.99     3483.09     83.96 o 
   3  14   2      257.98      298.50     39.28 o 
   4  14   2     1086.36     1226.31     62.87 o 
   5  14   2        8.39        8.22     36.95 o 
   6  14   2      190.36      213.53     39.84 o 
   7  14   2      184.06      216.40     39.53 o 
   8  14   2      275.00      296.04     67.01 o 
   9  14   2       49.76       70.60     51.07 o 
  10  14   2      308.63      352.88     47.78 o 
  -9  15   2      128.56      109.18     55.89 o 
  -8  15   2     1946.21     2033.28    119.46 o 
  -7  15   2      494.54      619.27     61.62 o 
  -6  15   2     1728.26     1706.87     72.04 o 
  -5  15   2      157.47      169.79     40.87 o 
  -4  15   2      235.16      254.50     42.30 o 
  -3  15   2        1.49       50.08     39.89 o 
  -2  15   2      792.74      767.08     45.99 o 
  -1  15   2      455.02      385.44     40.56 o 
   0  15   2     2357.57     2343.66     73.52 o 
   1  15   2      256.34      273.35     38.93 o 
   2  15   2      119.35      103.07     37.64 o 
   3  15   2     1066.69     1030.51     52.42 o 
   4  15   2       19.59      -38.51     38.51 o 
   5  15   2     3124.52     3132.22     88.90 o 
   6  15   2      432.00      433.14     50.16 o 
   7  15   2      313.17      376.66     50.08 o 
   8  15   2      207.95      168.82     50.30 o 
  -7  16   2      713.76      706.99     66.97 o 
  -6  16   2        7.04       43.58     50.63 o 
  -5  16   2       24.19        6.39     42.76 o 
  -4  16   2      127.04      117.17     45.13 o 
  -3  16   2     1340.00     1351.15     56.72 o 
  -2  16   2     1680.85     1481.62     66.67 o 
  -1  16   2     2399.50     2413.54     75.35 o 
   0  16   2      877.89      911.81     50.52 o 
   1  16   2      223.96      204.20     46.02 o 
   2  16   2     1096.52     1052.01     62.12 o 
   3  16   2      320.28      359.22     47.62 o 
   4  16   2     1322.34     1336.62     68.10 o 
   5  16   2        3.75       18.35     40.38 o 
   6  16   2     3175.38     3365.10     94.39 o 
   7  16   2        7.91        9.63     52.39 o 
  -5  17   2      297.88      216.16     71.02 o 
  -4  17   2     2711.77     2601.49     93.93 o 
  -3  17   2       10.18      -36.94     36.94 o 
  -2  17   2     1994.36     1917.08     68.29 o 
  -1  17   2      694.51      668.15     47.87 o 
   0  17   2      158.76      233.98     67.22 o 
   1  17   2     2053.35     1982.68     81.78 o 
   2  17   2        1.26        9.13     44.01 o 
   3  17   2      557.37      508.36     58.31 o 
   4  17   2       15.48       52.00     57.91 o 
   5  17   2     2604.39     2774.32     86.87 o 
 -15   0   3     1668.08     1530.68    275.05 o 
 -13   0   3       91.50      135.06     56.88 o 
 -11   0   3       23.56       21.14     42.85 o 
  -9   0   3     5531.25     5344.27    138.36 o 
  -7   0   3    34337.41    35886.49    812.23 o 
  -5   0   3    21918.78    24009.54    545.63 o 
  -3   0   3     4380.38     4450.99    107.04 o 
  -1   0   3      401.85      366.34     18.52 o 
   1   0   3     9843.52    11095.12    218.04 o 
   3   0   3     4436.90     4564.26     97.45 o 
   5   0   3      562.95      433.93     28.66 o 
   7   0   3    18457.88    18972.73    440.39 o 
   9   0   3     1554.12     1493.79     60.00 o 
  11   0   3     9881.52     9018.65    483.86 o 
  13   0   3     7903.58     7806.70    385.37 o 
  15   0   3     4805.08     4451.37    274.54 o 
 -16   1   3      487.89      413.51     82.76 o 
 -15   1   3      333.94      415.77     51.74 o 
 -14   1   3      168.35      135.89     44.06 o 
 -13   1   3      972.68     1005.90     46.20 o 
 -12   1   3       26.58       19.36     30.21 o 
 -11   1   3      715.12      723.60     34.43 o 
 -10   1   3      593.25      599.13     30.15 o 
  -9   1   3      692.73      792.42     30.79 o 
  -8   1   3     6870.16     6733.82    118.07 o 
  -7   1   3      137.02      109.86     18.10 o 
  -6   1   3    10293.50    10510.06    174.22 o 
  -5   1   3     8650.17     9054.31    150.10 o 
  -4   1   3      113.64      168.34     15.55 o 
  -3   1   3      180.26      184.00     14.91 o 
  -2   1   3    10620.17    10931.12    191.50 o 
  -1   1   3    36462.65    39590.09    628.28 o 
   0   1   3    43249.86    45378.72    719.42 o 
   1   1   3    33087.91    35594.75    518.61 o 
   2   1   3     8945.10     9151.39    138.12 o 
   3   1   3     5787.34     6009.06    100.40 o 
   4   1   3      244.70      215.26     15.88 o 
   5   1   3     2342.82     2263.93     43.45 o 
   6   1   3     4081.35     4096.47     98.34 o 
   7   1   3     7999.85     7683.68    166.52 o 
   8   1   3      471.86      492.46     27.78 o 
   9   1   3     3405.45     3407.71    138.02 o 
  10   1   3     2447.60     2178.09     54.41 o 
  11   1   3      112.21      124.34     29.32 o 
  12   1   3     7374.88     7262.31    296.83 o 
  13   1   3     4127.15     3915.26     95.82 o 
  14   1   3     5333.21     5201.59    308.11 o 
  15   1   3      298.68      347.41     72.64 o 
 -16   2   3     1148.21     1232.02     80.20 o 
 -15   2   3     2095.50     2074.99     97.69 o 
 -14   2   3     1264.64     1427.65     63.12 o 
 -13   2   3     5136.92     5250.77    115.67 o 
 -12   2   3     2337.59     2368.34     65.57 o 
 -11   2   3     6690.44     6613.01    122.36 o 
 -10   2   3       16.09       41.38     24.72 o 
  -9   2   3     2449.47     2506.54     55.07 o 
  -8   2   3      155.49      125.39     20.36 o 
  -7   2   3     2084.03     2561.66     68.28 o 
  -6   2   3     1703.08     1749.37     42.70 o 
  -5   2   3     7581.08     7905.78    132.57 o 
  -4   2   3     5523.31     5640.50    103.93 o 
  -3   2   3    23060.87    23771.15    410.49 o 
  -2   2   3       87.72       99.36     13.64 o 
  -1   2   3    79018.97    86922.63   1375.56 o 
   0   2   3    27744.21    29506.32    470.12 o 
   1   2   3    15198.40    16125.03    259.91 o 
   2   2   3    42647.77    46176.51    730.46 o 
   3   2   3     1136.96     1091.09     28.73 o 
   4   2   3      491.46      480.41     22.37 o 
   5   2   3     1889.23     1772.75     36.75 o 
   6   2   3    16758.11    17004.77    257.20 o 
   7   2   3     6196.48     5786.72    121.50 o 
   8   2   3      706.35      604.74     29.14 o 
   9   2   3     5834.59     5319.00    129.41 o 
  10   2   3        6.45       22.53     38.91 o 
  11   2   3     3383.97     3259.85     93.74 o 
  12   2   3       75.01       54.47     32.60 o 
  13   2   3     1055.71     1092.03     81.33 o 
  14   2   3      647.19      648.40     53.02 o 
  15   2   3       59.57       26.36     59.38 o 
 -16   3   3       58.15      125.70     63.36 o 
 -15   3   3     2856.03     2661.48    108.62 o 
 -14   3   3     6085.53     6047.28    211.18 o 
 -13   3   3      366.84      375.68     44.49 o 
 -12   3   3    16784.68    17447.69    319.22 o 
 -11   3   3      354.61      363.72     34.68 o 
 -10   3   3     9734.96     9747.41    186.84 o 
  -9   3   3     8908.21     9115.35    191.18 o 
  -8   3   3        0.53       34.25     21.61 o 
  -7   3   3     5066.94     5239.99    103.55 o 
  -6   3   3    11858.69    12560.95    206.98 o 
  -5   3   3     2837.15     3185.16     59.11 o 
  -4   3   3     2077.32     1870.67     37.47 o 
  -3   3   3      298.29      316.37     13.73 o 
  -2   3   3    41409.72    44770.09    710.34 o 
  -1   3   3      575.59      519.45     17.09 o 
   0   3   3     9317.19     9490.02    155.43 o 
   1   3   3     6803.27     7769.76    129.42 o 
   2   3   3     7168.21     6760.41    113.95 o 
   3   3   3     2799.37     2892.03     71.44 o 
   4   3   3       39.61      118.70     17.35 o 
   5   3   3    10269.30    10113.54    156.13 o 
   6   3   3    17181.90    17467.90    264.03 o 
   7   3   3     4162.39     3998.06     71.45 o 
   8   3   3    17907.70    17003.75    282.63 o 
   9   3   3     4206.42     4227.11     84.31 o 
  10   3   3     9210.91     8842.80    225.55 o 
  11   3   3     1142.00     1086.12     54.19 o 
  12   3   3       99.68      108.25     40.20 o 
  13   3   3      632.01      608.70     55.58 o 
  14   3   3      351.73      429.55     69.41 o 
  15   3   3      307.38      182.37     85.50 o 
 -16   4   3     1395.43     1479.47    122.74 o 
 -15   4   3        6.12       -2.84     60.02 o 
 -14   4   3      485.81      456.63     50.71 o 
 -13   4   3     6208.16     6194.38    214.63 o 
 -12   4   3     1021.74      946.17     61.90 o 
 -11   4   3    14250.58    14309.10    296.95 o 
 -10   4   3     7289.10     7304.68    132.02 o 
  -9   4   3     2497.24     2523.59     57.09 o 
  -8   4   3     8759.64     8212.07    142.05 o 
  -7   4   3     2461.38     2302.21     57.73 o 
  -6   4   3     8457.34     8827.18    149.18 o 
  -5   4   3     5227.31     5436.65    104.29 o 
  -4   4   3     4690.56     4742.05     82.58 o 
  -3   4   3      900.62     1063.23     25.75 o 
  -2   4   3     5211.50     5973.90    101.07 o 
  -1   4   3       55.54       65.82     21.78 o 
   0   4   3      229.95      192.98     16.53 o 
   1   4   3    13140.00    13198.12    198.07 o 
   2   4   3    37798.27    40398.72    643.15 o 
   3   4   3    10479.67     9713.88    162.38 o 
   4   4   3     4794.09     4500.42     82.05 o 
   5   4   3      201.77      220.96     17.70 o 
   6   4   3     4087.15     4050.58     70.80 o 
   7   4   3     4764.65     4473.84     78.24 o 
   8   4   3       60.93       34.71     21.78 o 
   9   4   3    11514.27    10922.97    233.17 o 
  10   4   3     5713.70     5660.39    139.47 o 
  11   4   3       89.73      111.93     55.45 o 
  12   4   3     3737.33     3795.34    192.33 o 
  13   4   3       71.32       73.40     52.06 o 
  14   4   3     2025.62     1897.03     89.75 o 
  15   4   3      114.27      238.76     51.29 o 
 -16   5   3     1283.83     1316.55     86.51 o 
 -15   5   3      251.49      187.53     61.99 o 
 -14   5   3      962.87      920.12     58.99 o 
 -13   5   3      275.40      311.37     47.00 o 
 -12   5   3      855.79      835.33     61.73 o 
 -11   5   3       46.51       11.80     36.75 o 
 -10   5   3     1436.37     1306.04     72.37 o 
  -9   5   3      434.02      370.86     28.85 o 
  -8   5   3     1017.61     1010.86     34.10 o 
  -7   5   3     2620.33     2452.65     52.77 o 
  -6   5   3       28.14       42.03     17.05 o 
  -5   5   3    44976.29    47990.20    765.13 o 
  -4   5   3    14956.49    16077.04    288.71 o 
  -3   5   3      240.25      130.33     14.72 o 
  -2   5   3     8247.38     8530.81    130.20 o 
  -1   5   3     2998.77     3232.38     54.42 o 
   0   5   3       17.44       40.48     11.08 o 
   1   5   3     9974.20    10433.34    159.14 o 
   2   5   3    14290.57    13594.65    223.03 o 
   3   5   3     6787.98     6503.45    112.69 o 
   4   5   3    49949.59    52264.16    765.72 o 
   5   5   3     1688.59     1703.45     42.35 o 
   6   5   3      662.16      648.10     24.30 o 
   7   5   3       88.03      169.38     20.03 o 
   8   5   3     1614.83     1607.28     63.25 o 
   9   5   3        1.41        2.17     37.83 o 
  10   5   3     1501.19     1447.53     62.31 o 
  11   5   3        7.28       -4.46     39.32 o 
  12   5   3     1016.20      974.90     56.04 o 
  13   5   3     2756.22     2875.29     92.78 o 
  14   5   3       65.00       90.34     48.71 o 
  15   5   3     1274.76     1394.05     85.15 o 
 -15   6   3      883.94      866.98     79.69 o 
 -14   6   3      255.85      240.24     52.03 o 
 -13   6   3       31.55       62.63     51.24 o 
 -12   6   3      167.72      265.99     44.24 o 
 -11   6   3     1001.85     1037.07     63.43 o 
 -10   6   3     3485.36     3523.06    117.28 o 
  -9   6   3      403.96      368.40     38.24 o 
  -8   6   3      985.38     1062.54     38.86 o 
  -7   6   3       27.49       18.91     20.42 o 
  -6   6   3     5962.11     5748.72    102.23 o 
  -5   6   3     4059.52     4065.76     75.29 o 
  -4   6   3    12896.03    12681.43    210.09 o 
  -3   6   3     1532.03     1726.15     38.59 o 
  -2   6   3     4950.86     4715.29     77.12 o 
  -1   6   3      918.86      956.92     24.38 o 
   0   6   3      819.35      897.13     24.45 o 
   1   6   3     7035.38     7284.17    114.89 o 
   2   6   3      342.45      296.40     15.75 o 
   3   6   3     2212.14     1954.69     38.28 o 
   4   6   3     1185.46     1313.10     35.55 o 
   5   6   3    15264.11    15751.13    261.41 o 
   6   6   3      399.19      381.36     26.35 o 
   7   6   3      272.55      255.31     30.66 o 
   8   6   3     4754.84     4759.64    105.39 o 
   9   6   3      273.73      301.52     43.20 o 
  10   6   3    13478.17    13196.83    289.16 o 
  11   6   3      302.05      328.71     44.72 o 
  12   6   3     1999.74     1967.50     95.43 o 
  13   6   3     2499.84     2615.51     90.13 o 
  14   6   3      574.20      556.38     53.94 o 
  15   6   3     1149.10     1271.44     86.55 o 
 -15   7   3       87.49       99.78     57.71 o 
 -14   7   3     1207.92     1235.07    100.31 o 
 -13   7   3       22.45       32.13     58.70 o 
 -12   7   3      116.14      142.03     42.45 o 
 -11   7   3     4531.54     4549.36    118.44 o 
 -10   7   3      847.90      820.12     47.50 o 
  -9   7   3     7097.95     7016.98    221.13 o 
  -8   7   3       86.56       97.63     29.51 o 
  -7   7   3      626.70      665.98     28.78 o 
  -6   7   3     3981.66     4148.12     78.77 o 
  -5   7   3    15371.63    15468.26    276.63 o 
  -4   7   3    10914.25    11730.99    180.17 o 
  -3   7   3    10868.35    10171.43    173.46 o 
  -2   7   3     6835.34     6335.33    101.79 o 
  -1   7   3     4371.58     4519.73     75.38 o 
   0   7   3    10427.80    10459.76    160.69 o 
   1   7   3      949.71     1032.82     24.21 o 
   2   7   3     1109.33     1068.54     27.27 o 
   3   7   3       78.19       87.15     14.15 o 
   4   7   3     5215.97     5517.35    101.06 o 
   5   7   3     2304.38     2502.41     55.99 o 
   6   7   3      835.10      832.60     33.79 o 
   7   7   3     8547.87     8646.36    171.66 o 
   8   7   3       93.10      149.86     34.61 o 
   9   7   3     7470.21     7329.75    170.40 o 
  10   7   3      422.96      504.08     49.14 o 
  11   7   3     4694.28     4638.67    127.58 o 
  12   7   3     1469.49     1435.36     66.36 o 
  13   7   3      824.37      774.92     59.18 o 
  14   7   3     1353.72     1444.35     72.71 o 
 -14   8   3      109.26      122.82     59.11 o 
 -13   8   3     1081.42     1013.56     78.78 o 
 -12   8   3       13.64        4.80     41.76 o 
 -11   8   3       20.39      -29.50     39.48 o 
 -10   8   3      485.44      458.48     43.96 o 
  -9   8   3     2717.99     2743.51     82.60 o 
  -8   8   3      236.26      230.91     31.70 o 
  -7   8   3     2103.29     2018.40     56.12 o 
  -6   8   3     1958.08     2011.39     58.48 o 
  -5   8   3     1105.88     1084.37     34.80 o 
  -4   8   3     8640.19     8433.17    133.98 o 
  -3   8   3    24780.86    25053.87    373.66 o 
  -2   8   3     1362.55     1248.53     43.75 o 
  -1   8   3    15171.35    14769.90    223.87 o 
   0   8   3      151.10      129.82     15.62 o 
   1   8   3        7.74      -12.05     13.05 o 
   2   8   3      320.38      278.35     18.46 o 
   3   8   3     6961.63     6999.34    135.55 o 
   4   8   3     2614.28     2605.45     65.37 o 
   5   8   3     8247.00     8458.80    149.57 o 
   6   8   3     1384.99     1226.15     48.10 o 
   7   8   3     1984.48     1979.16     61.27 o 
   8   8   3     1956.03     1900.58     61.27 o 
   9   8   3      195.60      149.69     34.92 o 
  10   8   3     1044.09     1146.46     51.68 o 
  11   8   3     1414.54     1571.21     72.16 o 
  12   8   3      169.32      159.66     54.91 o 
  13   8   3      298.10      289.19     51.92 o 
  14   8   3     1744.34     1859.52     81.58 o 
 -14   9   3      423.92      514.44     81.69 o 
 -13   9   3      515.30      525.57     53.08 o 
 -12   9   3        8.00       89.33     45.01 o 
 -11   9   3     3306.06     3017.06     93.51 o 
 -10   9   3       13.71       81.84     41.22 o 
  -9   9   3     7456.61     7532.14    172.56 o 
  -8   9   3     1177.80     1163.51     55.32 o 
  -7   9   3    17740.05    17963.00    331.48 o 
  -6   9   3      314.53      338.72     30.78 o 
  -5   9   3     5555.64     5595.11    104.65 o 
  -4   9   3     1590.92     1545.53     55.74 o 
  -3   9   3      598.58      584.81     26.19 o 
  -2   9   3     9093.58     8667.74    137.72 o 
  -1   9   3     2119.19     2349.12     61.84 o 
   0   9   3     3922.16     3943.92     64.80 o 
   1   9   3     2426.47     2255.22     42.62 o 
   2   9   3     5053.11     5302.14     89.96 o 
   3   9   3    13230.98    13507.00    228.98 o 
   4   9   3     4463.85     4315.55     85.94 o 
   5   9   3    16365.93    16118.71    300.09 o 
   6   9   3      252.84      278.50     35.67 o 
   7   9   3      434.34      489.78     41.09 o 
   8   9   3      508.52      520.03     40.34 o 
   9   9   3      303.51      341.20     39.91 o 
  10   9   3        3.37       -8.25     36.68 o 
  11   9   3     2873.07     2874.36     96.45 o 
  12   9   3      898.83      913.71     63.55 o 
  13   9   3     2254.42     2201.99    111.04 o 
 -13  10   3      694.69      669.42     73.39 o 
 -12  10   3       42.26       84.31     44.27 o 
 -11  10   3      213.23      230.22     47.72 o 
 -10  10   3    10015.77     9783.82    220.14 o 
  -9  10   3       85.19       80.56     41.53 o 
  -8  10   3    11884.56    12639.12    314.95 o 
  -7  10   3     1422.88     1428.13     49.12 o 
  -6  10   3    10225.35    10053.22    201.55 o 
  -5  10   3      530.84      531.99     36.12 o 
  -4  10   3      440.17      456.90     30.05 o 
  -3  10   3       10.89       29.83     21.65 o 
  -2  10   3      201.56      246.27     22.23 o 
  -1  10   3      225.01      210.78     22.49 o 
   0  10   3      422.45      448.85     22.30 o 
   1  10   3      309.23      327.13     26.10 o 
   2  10   3     2219.66     2131.08     46.77 o 
   3  10   3      120.14      142.50     27.04 o 
   4  10   3    11485.90    11207.78    193.92 o 
   5  10   3     3433.69     3200.97    124.58 o 
   6  10   3    19568.51    19328.66    478.49 o 
   7  10   3     3197.98     3091.92     81.61 o 
   8  10   3      834.47      957.45     58.49 o 
   9  10   3       91.73      129.85     47.17 o 
  10  10   3     3789.39     3824.04     99.10 o 
  11  10   3       10.53       35.02     50.17 o 
  12  10   3     4040.83     3957.01    120.05 o 
  13  10   3       89.44      129.71     53.92 o 
 -13  11   3     2756.15     2628.86    144.90 o 
 -12  11   3      696.92      675.40     62.80 o 
 -11  11   3        0.71        2.22     47.55 o 
 -10  11   3       47.78       88.05     43.92 o 
  -9  11   3     4318.05     4392.82    123.97 o 
  -8  11   3        8.64        3.58     40.06 o 
  -7  11   3     1188.64     1188.43     55.85 o 
  -6  11   3      607.67      620.75     33.36 o 
  -5  11   3      325.62      328.61     30.91 o 
  -4  11   3     5197.31     5135.20    100.07 o 
  -3  11   3      715.95      690.13     38.46 o 
  -2  11   3     5016.55     4961.25     87.90 o 
  -1  11   3     2404.69     2315.25     47.36 o 
   0  11   3     1994.99     2076.21     43.64 o 
   1  11   3     1316.32     1232.23     35.83 o 
   2  11   3     1299.13     1186.61     40.48 o 
   3  11   3      361.84      352.67     34.17 o 
   4  11   3     5505.86     5474.23    164.07 o 
   5  11   3    17807.77    18003.91    689.24 o 
   6  11   3     3321.52     3216.33     90.56 o 
   7  11   3     1669.65     1855.95     97.44 o 
   8  11   3      802.88      943.07     51.25 o 
   9  11   3      480.16      395.13     44.62 o 
  10  11   3       94.83      183.48     41.77 o 
  11  11   3      885.92      915.71     54.42 o 
  12  11   3        7.52      -52.03     52.03 o 
 -12  12   3      688.11      785.75     69.19 o 
 -11  12   3      671.60      640.85     64.01 o 
 -10  12   3      169.91      185.83     47.33 o 
  -9  12   3     1363.15     1387.13     75.17 o 
  -8  12   3       17.15      -28.57     40.70 o 
  -7  12   3      325.40      308.24     45.50 o 
  -6  12   3        6.77      -47.34     47.34 o 
  -5  12   3      171.23      153.21     28.42 o 
  -4  12   3     3279.59     3228.38     72.59 o 
  -3  12   3     3480.60     3457.53     84.77 o 
  -2  12   3     1179.82     1118.07     47.65 o 
  -1  12   3     3323.08     3282.97     65.76 o 
   0  12   3     8650.49     8744.71    171.81 o 
   1  12   3        3.43       15.32     26.32 o 
   2  12   3     2554.63     2403.47     60.59 o 
   3  12   3     2761.08     2813.84     76.07 o 
   4  12   3     2862.61     2963.76     87.37 o 
   5  12   3      651.94      715.02     43.42 o 
   6  12   3     2249.98     2282.63     86.05 o 
   7  12   3     1173.71     1242.66     56.29 o 
   8  12   3     3818.34     4101.56    119.25 o 
   9  12   3       63.28      106.32     41.80 o 
  10  12   3     2029.54     2026.49     91.97 o 
  11  12   3       52.42       51.44     43.04 o 
 -11  13   3      502.34      489.80     63.14 o 
 -10  13   3      129.13      174.77     58.22 o 
  -9  13   3      242.03      223.08     48.65 o 
  -8  13   3     2556.11     2536.96     87.16 o 
  -7  13   3     1062.72      996.96     57.20 o 
  -6  13   3     4567.01     4482.27    104.13 o 
  -5  13   3     1809.55     1906.06     55.37 o 
  -4  13   3     2245.56     2146.31     74.66 o 
  -3  13   3     3929.27     3692.41     89.83 o 
  -2  13   3      706.95      732.98     37.15 o 
  -1  13   3      647.95      634.41     40.42 o 
   0  13   3      174.04      218.89     35.37 o 
   1  13   3        3.72       19.01     28.29 o 
   2  13   3      625.02      667.53     43.92 o 
   3  13   3      307.05      356.25     39.18 o 
   4  13   3      721.88      694.21     51.00 o 
   5  13   3      159.05      206.15     39.21 o 
   6  13   3     2338.40     2324.68     72.34 o 
   7  13   3     1379.24     1444.92     60.03 o 
   8  13   3     2085.61     2204.96    100.61 o 
   9  13   3     1200.26     1283.10     62.45 o 
  10  13   3      294.05      255.85     46.90 o 
 -10  14   3       29.87      -27.11     63.68 o 
  -9  14   3       80.36      112.37     82.49 o 
  -8  14   3      719.48      720.82     57.83 o 
  -7  14   3     3174.02     3135.42    123.01 o 
  -6  14   3     4448.60     4651.66    173.20 o 
  -5  14   3      307.88      323.91     45.90 o 
  -4  14   3     5432.93     5572.89    124.68 o 
  -3  14   3      694.70      708.50     42.56 o 
  -2  14   3      874.86      933.26     47.51 o 
  -1  14   3      262.81      301.57     40.83 o 
   0  14   3     4340.76     4326.67    102.27 o 
   1  14   3      925.56      878.70     51.30 o 
   2  14   3     3913.50     3873.28     95.91 o 
   3  14   3       35.40       16.58     36.97 o 
   4  14   3     2643.16     2674.07     78.40 o 
   5  14   3     1292.35     1359.05     58.20 o 
   6  14   3      394.69      385.17     47.54 o 
   7  14   3     1772.12     1864.69    103.82 o 
   8  14   3      412.20      449.11     45.62 o 
   9  14   3      182.95      200.25     60.29 o 
  -9  15   3      383.63      452.21     73.32 o 
  -8  15   3      237.32      214.11     69.04 o 
  -7  15   3     5686.25     5652.87    173.92 o 
  -6  15   3      330.81      381.59     62.19 o 
  -5  15   3     6910.29     6725.40    163.52 o 
  -4  15   3      443.35      461.98     41.40 o 
  -3  15   3      961.89      970.10     50.01 o 
  -2  15   3       26.57      -32.11     38.41 o 
  -1  15   3     2342.86     2281.16     70.67 o 
   0  15   3     2222.34     2151.96     68.72 o 
   1  15   3     7195.12     6796.12    168.71 o 
   2  15   3      318.74      333.71     42.77 o 
   3  15   3     6041.83     5942.81    134.63 o 
   4  15   3       82.50       49.30     38.62 o 
   5  15   3       38.64       51.47     38.85 o 
   6  15   3      106.83      100.23     41.25 o 
   7  15   3      344.30      240.53     47.86 o 
   8  15   3     1267.38     1297.22     60.98 o 
  -7  16   3     1215.18     1244.55     66.35 o 
  -6  16   3     2463.48     2419.56     86.58 o 
  -5  16   3     2023.07     2226.42     99.73 o 
  -4  16   3      810.19      942.39     53.53 o 
  -3  16   3     1801.17     1840.83     73.44 o 
  -2  16   3      841.79      835.94     48.24 o 
  -1  16   3      209.24      262.81     39.83 o 
   0  16   3      589.73      487.71     50.42 o 
   1  16   3     1278.60     1291.48     65.12 o 
   2  16   3     1492.90     1474.04     72.67 o 
   3  16   3     1029.31     1129.25     57.27 o 
   4  16   3      255.60      177.00     43.44 o 
   5  16   3     1409.68     1311.64     62.23 o 
   6  16   3       11.06       60.89     41.95 o 
  -5  17   3       39.35      -38.66     54.83 o 
  -4  17   3      807.54      790.46     62.98 o 
  -3  17   3      104.07       88.73     40.09 o 
  -2  17   3      157.17      134.07     48.21 o 
  -1  17   3     1944.43     1966.17     80.74 o 
   0  17   3     1164.13     1081.07     62.32 o 
   1  17   3      756.48      804.42     64.93 o 
   2  17   3     2998.36     3173.10    124.51 o 
   3  17   3        9.37       42.18     45.79 o 
   4  17   3      536.93      467.16     55.06 o 
 -16   0   4     6784.79     6937.77    346.87 o 
 -14   0   4       19.60      -65.59     65.59 o 
 -12   0   4     1598.37     1612.27     83.36 o 
 -10   0   4       21.83        8.62     33.59 o 
  -8   0   4       63.86       59.96     28.01 o 
  -6   0   4    26232.10    27167.47    619.20 o 
  -4   0   4    47665.13    48632.80   1092.81 o 
  -2   0   4      275.52      351.09     30.03 o 
   0   0   4    13179.79    14245.04    326.38 o 
   2   0   4    54340.94    60317.09   1159.98 o 
   4   0   4     2084.46     1896.80     50.16 o 
   6   0   4     1773.98     1763.76     59.40 o 
   8   0   4     4370.40     4095.12    177.65 o 
  10   0   4     3257.82     3192.50    105.66 o 
  12   0   4      523.62      329.83     74.95 o 
  14   0   4     8268.61     7784.09    265.62 o 
 -16   1   4       48.86      -16.21     75.34 o 
 -15   1   4      683.52      731.67     54.69 o 
 -14   1   4     2973.30     3055.15     92.24 o 
 -13   1   4       30.08       85.06     41.06 o 
 -12   1   4     5799.72     5856.53    135.73 o 
 -11   1   4      538.38      534.82     35.34 o 
 -10   1   4     4300.90     4234.87     83.22 o 
  -9   1   4       70.65      118.87     22.62 o 
  -8   1   4      213.00      234.55     21.71 o 
  -7   1   4     3751.99     3744.12     70.22 o 
  -6   1   4    10672.95    10792.33    179.55 o 
  -5   1   4    34600.05    36118.14    577.49 o 
  -4   1   4     7552.68     7924.30    143.38 o 
  -3   1   4    29335.24    30657.45    529.61 o 
  -2   1   4      893.32      935.11     35.97 o 
  -1   1   4     2270.13     2220.61     45.05 o 
   0   1   4      734.56      767.34     29.55 o 
   1   1   4     8684.73     8966.96    132.88 o 
   2   1   4      785.91      750.37     20.61 o 
   3   1   4     5180.68     5093.71     80.55 o 
   4   1   4      112.11      166.09     19.70 o 
   5   1   4     1372.34     1130.68     37.80 o 
   6   1   4    17085.10    17405.70    442.44 o 
   7   1   4     3353.62     3251.08     85.66 o 
   8   1   4     9948.50     9263.45    160.89 o 
   9   1   4     1452.53     1303.96     43.71 o 
  10   1   4     4811.00     4810.98    107.63 o 
  11   1   4     3570.79     3483.79    100.46 o 
  12   1   4     1496.83     1598.99     60.66 o 
  13   1   4      841.36      715.40     73.13 o 
  14   1   4     1193.67     1113.34     73.03 o 
  15   1   4     2682.48     2629.72    110.49 o 
 -16   2   4      396.68      486.11     70.22 o 
 -15   2   4      119.74      100.49     60.99 o 
 -14   2   4     2706.91     2648.14     84.57 o 
 -13   2   4     5736.71     5848.98    139.64 o 
 -12   2   4     5117.69     5159.04    111.60 o 
 -11   2   4     5582.30     5661.20    117.77 o 
 -10   2   4      941.47      948.08     39.15 o 
  -9   2   4      674.76      673.10     29.44 o 
  -8   2   4     1035.90     1109.44     33.29 o 
  -7   2   4    11333.49    11815.50    196.73 o 
  -6   2   4     1227.42     1214.28     30.15 o 
  -5   2   4     7893.15     7914.39    144.36 o 
  -4   2   4    15286.21    16265.38    285.33 o 
  -3   2   4     1398.04     1552.93     35.66 o 
  -2   2   4    13623.90    14063.50    228.07 o 
  -1   2   4      146.01      207.70     13.57 o 
   0   2   4    12175.51    13224.13    255.54 o 
   1   2   4       25.40       53.53     10.01 o 
   2   2   4     1333.72     1243.70     28.01 o 
   3   2   4    14151.20    14727.98    241.35 o 
   4   2   4      954.49     1178.87     40.76 o 
   5   2   4      562.90      643.53     22.64 o 
   6   2   4     4607.81     4263.89     73.97 o 
   7   2   4     9210.44     8677.48    228.13 o 
   8   2   4     3513.25     3058.67    103.03 o 
   9   2   4    10140.83     9334.42    312.96 o 
  10   2   4     5508.69     5043.38    229.89 o 
  11   2   4     2779.08     2542.33    177.91 o 
  12   2   4     4166.76     4005.97    182.18 o 
  13   2   4     4380.99     4350.48    198.85 o 
  14   2   4        4.70        9.08     51.46 o 
  15   2   4      359.10      373.17     64.39 o 
 -16   3   4      739.31      824.18    143.99 o 
 -15   3   4     4294.12     4272.22    161.21 o 
 -14   3   4     1755.03     1735.61     84.86 o 
 -13   3   4     2544.62     2707.75     85.00 o 
 -12   3   4     3578.50     3568.39     87.01 o 
 -11   3   4     6632.13     6745.26    136.81 o 
 -10   3   4     3024.19     3047.83     73.43 o 
  -9   3   4     1257.33     1289.64     38.81 o 
  -8   3   4       17.66       54.04     20.54 o 
  -7   3   4     1614.44     1761.85     40.42 o 
  -6   3   4      961.17     1039.95     28.09 o 
  -5   3   4      181.15      218.25     19.34 o 
  -4   3   4       83.69       92.83     15.81 o 
  -3   3   4     5561.34     5624.74    104.39 o 
  -2   3   4     5384.08     5358.40     91.58 o 
  -1   3   4    21922.31    22323.49    358.38 o 
   0   3   4      597.23      668.61     24.41 o 
   1   3   4    25744.91    26429.62    389.32 o 
   2   3   4    19420.08    20310.50    327.82 o 
   3   3   4     7023.60     7741.74    131.80 o 
   4   3   4    18041.07    18344.80    299.81 o 
   5   3   4     8311.43     8444.45    146.11 o 
   6   3   4     1014.90     1005.03     29.17 o 
   7   3   4    10467.95     9093.51    145.02 o 
   8   3   4     1414.86     1297.17     45.58 o 
   9   3   4     6636.18     6493.87    134.17 o 
  10   3   4        9.84      -30.95     30.95 o 
  11   3   4     3064.81     2963.27    154.72 o 
  12   3   4     1151.05     1013.74     95.06 o 
  13   3   4     1237.46     1206.16     61.22 o 
  14   3   4      218.49      154.76     48.14 o 
  15   3   4      203.43      126.09     76.49 o 
 -16   4   4     1798.02     1802.32     94.57 o 
 -15   4   4     4153.36     4127.41    164.22 o 
 -14   4   4     5427.34     5402.29    159.08 o 
 -13   4   4      312.16      338.54     45.64 o 
 -12   4   4      942.73     1030.86     47.20 o 
 -11   4   4       10.84       -1.86     32.78 o 
 -10   4   4      261.82      232.10     32.66 o 
  -9   4   4     1491.24     1523.20     54.22 o 
  -8   4   4     9953.44    10205.25    174.13 o 
  -7   4   4     5392.18     5535.00     99.55 o 
  -6   4   4      170.07      151.97     28.21 o 
  -5   4   4     7843.82     7828.44    132.69 o 
  -4   4   4      242.79      292.39     23.72 o 
  -3   4   4     2131.77     1860.99     38.45 o 
  -2   4   4     2154.64     2088.74     41.34 o 
  -1   4   4     7488.98     8213.21    137.17 o 
   0   4   4    14013.79    14134.59    229.91 o 
   1   4   4     2332.45     2252.73     40.71 o 
   2   4   4    10411.48    10938.27    181.95 o 
   3   4   4    23864.60    25008.17    404.23 o 
   4   4   4     9741.05     9735.23    202.55 o 
   5   4   4     5417.49     5014.77     97.39 o 
   6   4   4    18530.42    17599.82    266.32 o 
   7   4   4     7305.91     7118.72    116.67 o 
   8   4   4     3322.19     3268.39     71.00 o 
   9   4   4      549.97      597.11     47.66 o 
  10   4   4      428.28      459.33     44.31 o 
  11   4   4       14.79      -17.17     47.90 o 
  12   4   4      791.18      768.99     69.87 o 
  13   4   4     1570.38     1588.38     98.04 o 
  14   4   4      675.24      680.02     88.67 o 
  15   4   4     3451.45     3619.98    188.24 o 
 -15   5   4     1340.77     1352.17     84.20 o 
 -14   5   4      701.23      792.66     70.21 o 
 -13   5   4     4694.79     4686.89    125.10 o 
 -12   5   4     1581.95     1675.82     66.57 o 
 -11   5   4     5015.04     4923.46    122.61 o 
 -10   5   4       21.85       11.99     30.29 o 
  -9   5   4    10738.02    10935.93    203.76 o 
  -8   5   4    12055.71    12021.72    220.50 o 
  -7   5   4     5549.96     5206.23     94.83 o 
  -6   5   4     7351.85     7007.19    121.59 o 
  -5   5   4    10420.65    11413.98    189.17 o 
  -4   5   4     2689.46     2759.05     53.68 o 
  -3   5   4      360.66      446.19     19.26 o 
  -2   5   4     2155.37     2255.87     54.88 o 
  -1   5   4     1446.57     1437.75     32.89 o 
   0   5   4      898.69      768.52     23.37 o 
   1   5   4        8.61       26.30     12.48 o 
   2   5   4     1433.59     1364.42     33.70 o 
   3   5   4    10004.33    10221.10    171.96 o 
   4   5   4     1345.46     1849.68     43.34 o 
   5   5   4    16057.95    15627.35    265.90 o 
   6   5   4     1295.36     1130.90     36.67 o 
   7   5   4     5944.85     5702.13    124.66 o 
   8   5   4     4104.37     4001.67     94.09 o 
   9   5   4        4.71       34.77     33.62 o 
  10   5   4     1158.09     1011.30     55.13 o 
  11   5   4     5612.78     5478.63    159.44 o 
  12   5   4     2927.68     2841.85     90.82 o 
  13   5   4     1995.52     2077.77     83.36 o 
  14   5   4     3085.72     3048.16    171.32 o 
  15   5   4       12.34        2.68     46.60 o 
 -15   6   4     1945.18     1821.24    103.63 o 
 -14   6   4     1798.45     1773.45     76.58 o 
 -13   6   4      161.96      177.11     44.67 o 
 -12   6   4        0.66        1.26     40.50 o 
 -11   6   4      505.23      519.55     45.37 o 
 -10   6   4     3517.05     3646.13     97.80 o 
  -9   6   4      200.29      151.01     28.51 o 
  -8   6   4     3877.57     3808.59     83.14 o 
  -7   6   4    13054.60    13203.84    220.78 o 
  -6   6   4     6298.62     6103.98    108.19 o 
  -5   6   4      941.64     1126.93     30.82 o 
  -4   6   4     2007.89     2050.45     44.53 o 
  -3   6   4     3174.56     2881.00     56.90 o 
  -2   6   4      291.26      274.83     18.73 o 
  -1   6   4    18018.97    18119.17    296.24 o 
   0   6   4      839.07      929.54     27.41 o 
   1   6   4     4901.24     4847.01     80.22 o 
   2   6   4     1374.40     1239.62     28.43 o 
   3   6   4       56.40       54.05     18.06 o 
   4   6   4     8826.07     9118.90    157.12 o 
   5   6   4      356.70      303.68     25.20 o 
   6   6   4     5434.25     5110.09    110.76 o 
   7   6   4      741.47      687.37     61.50 o 
   8   6   4      237.41      267.08     36.65 o 
   9   6   4     1388.63     1453.59     54.31 o 
  10   6   4     2148.83     2157.19     76.68 o 
  11   6   4     1883.80     1797.36     71.48 o 
  12   6   4      405.99      488.71     50.19 o 
  13   6   4     5339.67     5054.45    136.28 o 
  14   6   4      737.86      633.12     60.67 o 
 -15   7   4      330.17      342.93     65.68 o 
 -14   7   4     3714.30     3611.89    110.25 o 
 -13   7   4      147.23      102.51     46.21 o 
 -12   7   4     1872.26     1897.71     73.16 o 
 -11   7   4      878.43      944.83     60.14 o 
 -10   7   4     1376.66     1390.68     62.88 o 
  -9   7   4     2060.02     2072.76     67.57 o 
  -8   7   4     8692.94     8948.43    194.49 o 
  -7   7   4      189.86      240.38     24.89 o 
  -6   7   4       69.55       99.94     20.33 o 
  -5   7   4     4844.69     4673.82     87.12 o 
  -4   7   4     3797.44     3762.75     72.31 o 
  -3   7   4     4789.59     4757.59     87.56 o 
  -2   7   4    47849.81    49247.56    721.91 o 
  -1   7   4       65.14       40.32     15.69 o 
   0   7   4    20188.75    20166.01    301.65 o 
   1   7   4     6073.11     6569.15     97.85 o 
   2   7   4       29.28       17.50     15.24 o 
   3   7   4     1596.01     1719.90     36.65 o 
   4   7   4      205.49      200.27     16.31 o 
   5   7   4      626.83      540.18     35.43 o 
   6   7   4     2184.71     2148.57     61.85 o 
   7   7   4      176.94      151.48     33.90 o 
   8   7   4      406.97      353.87     36.91 o 
   9   7   4     2490.33     2409.33     70.19 o 
  10   7   4      364.21      408.46     44.07 o 
  11   7   4     2035.83     1990.54     78.42 o 
  12   7   4     1609.36     1662.79     72.38 o 
  13   7   4      456.40      543.40     57.10 o 
  14   7   4     1184.16     1213.87     97.73 o 
 -14   8   4       44.57       65.27     49.57 o 
 -13   8   4      413.51      477.49     74.37 o 
 -12   8   4      898.44      889.48     57.22 o 
 -11   8   4      193.88      199.55     40.02 o 
 -10   8   4     9305.97     9415.00    219.82 o 
  -9   8   4    12668.16    12846.76    271.62 o 
  -8   8   4    11193.09    11127.81    304.81 o 
  -7   8   4       75.94      143.26     33.41 o 
  -6   8   4     1208.58     1202.32     36.11 o 
  -5   8   4     1161.43     1149.86     46.00 o 
  -4   8   4     7056.79     6801.05    121.28 o 
  -3   8   4      677.18      704.58     28.32 o 
  -2   8   4     3435.75     3185.43     61.33 o 
  -1   8   4     5295.73     5083.44     85.09 o 
   0   8   4      341.15      315.56     17.88 o 
   1   8   4     5448.31     5313.26     82.01 o 
   2   8   4      114.01      132.03     17.70 o 
   3   8   4     2434.57     2355.57     47.19 o 
   4   8   4     1129.02     1158.79     42.81 o 
   5   8   4     1094.89     1079.33     44.29 o 
   6   8   4     7739.26     7799.68    158.80 o 
   7   8   4      258.88      335.52     39.57 o 
   8   8   4     3773.03     3580.07     90.21 o 
   9   8   4      180.22      257.56     38.26 o 
  10   8   4     9068.69     9152.49    187.43 o 
  11   8   4     1961.56     2088.63    116.14 o 
  12   8   4     5965.16     5895.39    155.76 o 
  13   8   4     2014.57     2158.16     85.71 o 
 -14   9   4     1483.48     1488.37     86.83 o 
 -13   9   4      567.37      537.63     54.70 o 
 -12   9   4      282.16      359.61     48.28 o 
 -11   9   4      320.42      374.28     52.55 o 
 -10   9   4     3046.72     3110.80     91.79 o 
  -9   9   4    10867.68    10934.47    247.86 o 
  -8   9   4     5414.26     5436.62    136.12 o 
  -7   9   4      276.88      261.88     38.96 o 
  -6   9   4     2678.68     2667.74     66.96 o 
  -5   9   4      302.57      290.00     26.38 o 
  -4   9   4     2188.15     2067.13     50.15 o 
  -3   9   4     7659.91     7501.61    121.65 o 
  -2   9   4     5417.63     5707.43     95.62 o 
  -1   9   4      109.13      141.32     19.44 o 
   0   9   4     1041.48     1034.63     28.02 o 
   1   9   4     1048.87     1149.11     39.15 o 
   2   9   4     9061.84     8568.58    126.79 o 
   3   9   4     4284.58     4540.09     88.61 o 
   4   9   4    11320.04    11076.66    214.08 o 
   5   9   4      199.52      120.48     39.90 o 
   6   9   4     2438.30     2403.39     68.88 o 
   7   9   4      164.83      186.52     38.07 o 
   8   9   4      359.40      411.30     41.15 o 
   9   9   4     3448.12     3400.41    108.42 o 
  10   9   4      383.77      433.57     45.60 o 
  11   9   4     4542.37     4386.84    110.48 o 
  12   9   4      527.31      504.87     55.95 o 
  13   9   4     1611.73     1579.18     77.84 o 
 -13  10   4       89.34      166.02     48.04 o 
 -12  10   4     1662.08     1699.65     73.57 o 
 -11  10   4     2714.59     2896.96     94.23 o 
 -10  10   4      100.84       97.62     42.15 o 
  -9  10   4      754.85      828.35     51.77 o 
  -8  10   4      528.53      579.48     45.45 o 
  -7  10   4     1805.08     1831.71     64.48 o 
  -6  10   4      847.26      894.12     39.49 o 
  -5  10   4      795.37      791.02     38.98 o 
  -4  10   4     1763.59     1823.24     43.50 o 
  -3  10   4     9655.53     9764.25    155.52 o 
  -2  10   4       17.65       -0.90     20.38 o 
  -1  10   4      217.85      256.49     22.79 o 
   0  10   4     1424.69     1388.74     37.46 o 
   1  10   4     1493.20     1316.55     35.89 o 
   2  10   4      789.25      785.49     33.85 o 
   3  10   4    18728.80    18455.97    341.35 o 
   4  10   4       76.13      137.81     32.89 o 
   5  10   4    19215.66    17638.87    411.07 o 
   6  10   4      277.12      314.20     39.91 o 
   7  10   4      103.58       55.24     38.65 o 
   8  10   4      346.26      358.36     41.89 o 
   9  10   4      337.50      364.13     43.83 o 
  10  10   4       23.98       53.04     39.47 o 
  11  10   4     1076.83     1210.25     59.16 o 
  12  10   4       67.81      100.75     51.78 o 
 -13  11   4       76.69      -15.66     51.13 o 
 -12  11   4     2741.43     2688.63    128.46 o 
 -11  11   4      399.41      448.26     51.64 o 
 -10  11   4     8966.39     9412.99    251.54 o 
  -9  11   4     4892.47     5006.05    128.99 o 
  -8  11   4       72.10       54.38     39.88 o 
  -7  11   4     1685.33     1699.38     63.46 o 
  -6  11   4       31.84       57.53     32.95 o 
  -5  11   4      593.93      594.28     36.65 o 
  -4  11   4      463.22      458.69     30.68 o 
  -3  11   4     1598.69     1645.91     41.82 o 
  -2  11   4       77.19       83.86     26.38 o 
  -1  11   4     1447.29     1595.10     56.13 o 
   0  11   4     1965.64     1921.54     52.68 o 
   1  11   4      557.00      543.76     53.02 o 
   2  11   4     9657.26     9395.13    198.94 o 
   3  11   4     2127.62     2077.59    118.13 o 
   4  11   4     6242.30     6161.79    145.35 o 
   5  11   4     2746.06     2713.07     76.06 o 
   6  11   4        4.79      -11.83     35.58 o 
   7  11   4       10.69      -12.21     36.53 o 
   8  11   4     4481.25     4355.90    107.26 o 
   9  11   4     1542.73     1653.64     64.67 o 
  10  11   4     1013.01     1044.83     55.03 o 
  11  11   4     2439.25     2531.65     89.25 o 
  12  11   4      260.46      342.26     58.24 o 
 -12  12   4      165.83      191.01     52.58 o 
 -11  12   4     6343.17     6350.08    161.03 o 
 -10  12   4      873.00      952.85     60.70 o 
  -9  12   4     1452.41     1469.86     67.12 o 
  -8  12   4      841.30      886.03     52.81 o 
  -7  12   4      104.28       28.33     37.77 o 
  -6  12   4      323.72      256.55     53.39 o 
  -5  12   4      403.89      385.69     35.44 o 
  -4  12   4     5527.09     5433.00    118.12 o 
  -3  12   4     3093.15     3118.78     77.77 o 
  -2  12   4      599.96      700.24     34.36 o 
  -1  12   4      934.50      848.22     33.75 o 
   0  12   4      453.05      473.97     33.78 o 
   1  12   4     9498.94     9504.35    169.60 o 
   2  12   4      635.17      662.57     41.18 o 
   3  12   4     5670.09     5572.51    135.92 o 
   4  12   4     1664.11     1593.83     57.69 o 
   5  12   4      294.16      297.87     39.15 o 
   6  12   4      950.53      957.68     50.90 o 
   7  12   4      542.64      593.44     47.69 o 
   8  12   4      969.43      916.19     59.03 o 
   9  12   4     4842.70     4919.99    120.86 o 
  10  12   4     2038.81     2283.28     78.31 o 
  11  12   4     1676.62     1752.89     72.19 o 
 -11  13   4      100.64      150.36     51.87 o 
 -10  13   4     1583.28     1847.53     79.02 o 
  -9  13   4       65.23        0.67     41.86 o 
  -8  13   4     2051.33     2172.98     79.40 o 
  -7  13   4     1098.76     1188.77     68.50 o 
  -6  13   4      154.79      161.48     40.40 o 
  -5  13   4      579.77      701.53     45.85 o 
  -4  13   4      362.41      383.10     36.17 o 
  -3  13   4     2744.12     2792.14     74.47 o 
  -2  13   4     4555.99     4516.23     92.85 o 
  -1  13   4     2059.28     2001.84     62.86 o 
   0  13   4     3798.85     3611.55     86.82 o 
   1  13   4     6365.38     6469.83    139.13 o 
   2  13   4     1169.44     1119.26     50.37 o 
   3  13   4     4910.75     4990.32    115.81 o 
   4  13   4       12.04       13.13     34.30 o 
   5  13   4        4.01       34.54     36.76 o 
   6  13   4       40.16       54.91     39.42 o 
   7  13   4      484.99      534.54     50.83 o 
   8  13   4      733.28      799.70     64.33 o 
   9  13   4      281.58      190.17     47.93 o 
  10  13   4      205.93      311.07     49.99 o 
 -10  14   4      197.35      171.48     48.61 o 
  -9  14   4     2155.54     2237.59     82.77 o 
  -8  14   4      330.13      435.50     54.94 o 
  -7  14   4     5719.46     5803.08    146.43 o 
  -6  14   4     3625.83     3649.49    104.42 o 
  -5  14   4     2784.18     2823.89     87.60 o 
  -4  14   4      852.92      850.82     45.27 o 
  -3  14   4      269.88      276.11     36.00 o 
  -2  14   4      122.42      144.61     35.58 o 
  -1  14   4     3156.59     3131.25     83.54 o 
   0  14   4     1038.61     1051.96     55.75 o 
   1  14   4     1128.01     1176.00     52.26 o 
   2  14   4     5962.25     5913.35    150.78 o 
   3  14   4       14.72        1.85     38.44 o 
   4  14   4       86.69      114.89     36.79 o 
   5  14   4     1049.53     1156.95     56.11 o 
   6  14   4      155.71      168.89     42.54 o 
   7  14   4     1551.56     1597.74     67.94 o 
   8  14   4       37.68       -3.55     46.01 o 
   9  14   4      884.87      921.63     58.59 o 
  -8  15   4     3271.37     3520.70    108.41 o 
  -7  15   4       72.00       41.22     41.14 o 
  -6  15   4     5682.06     5696.78    145.93 o 
  -5  15   4      757.46      772.43     53.57 o 
  -4  15   4     2274.22     2226.06     96.80 o 
  -3  15   4      747.44      716.39     46.09 o 
  -2  15   4     1438.93     1325.58     56.46 o 
  -1  15   4     1742.97     1771.45     67.96 o 
   0  15   4     1405.75     1465.43     65.67 o 
   1  15   4       26.62      -38.70     38.70 o 
   2  15   4       41.58       49.64     38.00 o 
   3  15   4      126.86      203.80     58.10 o 
   4  15   4      679.80      792.96     50.33 o 
   5  15   4      507.98      502.21     47.02 o 
   6  15   4     4046.18     4114.31    110.25 o 
   7  15   4     1217.13     1211.58     72.22 o 
  -7  16   4     1462.08     1493.00     69.75 o 
  -6  16   4       61.52        3.75     44.90 o 
  -5  16   4      995.85      923.06     93.11 o 
  -4  16   4       24.38        1.23     55.73 o 
  -3  16   4        0.42      -37.86     37.86 o 
  -2  16   4      986.54     1001.88     71.01 o 
  -1  16   4      443.53      524.00     59.83 o 
   0  16   4     3469.85     3392.54    106.16 o 
   1  16   4     1893.97     1766.70     75.17 o 
   2  16   4     2813.49     2654.12     93.24 o 
   3  16   4      104.57      100.72     47.33 o 
   4  16   4      234.61      249.15     50.63 o 
   5  16   4     1121.94     1184.24     60.15 o 
   6  16   4      752.12      925.12     56.68 o 
  -4  17   4      950.10     1055.04     86.08 o 
  -3  17   4       63.21       14.11     63.21 o 
  -2  17   4       18.27      -44.93     44.93 o 
  -1  17   4     2906.14     2789.45     97.34 o 
   0  17   4     1816.32     1908.58     80.44 o 
   1  17   4     3223.22     3334.59    108.73 o 
   2  17   4      561.24      679.53     76.46 o 
   3  17   4        7.53        5.56     65.95 o 
 -15   0   5      685.67      743.52     82.04 o 
 -13   0   5     6721.36     6653.88    218.65 o 
 -11   0   5    13590.15    13707.55    395.19 o 
  -9   0   5     4207.36     4239.62    115.52 o 
  -7   0   5    23903.61    24161.29    553.67 o 
  -5   0   5    40189.77    40747.75    920.45 o 
  -3   0   5    15894.34    17504.37    398.98 o 
  -1   0   5    13679.63    14897.61    341.78 o 
   1   0   5     9337.39     9555.80    191.37 o 
   3   0   5     1587.80     1517.34     43.32 o 
   5   0   5     7420.75     6876.66    145.55 o 
   7   0   5    24268.96    24639.29    589.56 o 
   9   0   5    11881.99    11868.94    309.25 o 
  11   0   5     1191.76     1151.97    133.52 o 
  13   0   5    10419.44    10084.25    327.43 o 
  15   0   5     5041.20     4567.94    280.34 o 
 -16   1   5       11.15       31.66     62.54 o 
 -15   1   5      270.27      223.73     50.84 o 
 -14   1   5     1342.63     1346.97     74.60 o 
 -13   1   5       71.16        3.11     41.28 o 
 -12   1   5     1334.49     1354.38     68.74 o 
 -11   1   5     4410.43     4418.66    108.48 o 
 -10   1   5      296.06      308.94     30.55 o 
  -9   1   5      858.02      797.82     34.26 o 
  -8   1   5    18112.19    18760.36    307.90 o 
  -7   1   5     1558.49     1509.37     36.85 o 
  -6   1   5    27878.33    28895.74    502.84 o 
  -5   1   5    13692.10    14440.06    256.13 o 
  -4   1   5     8586.93     8683.87    157.61 o 
  -3   1   5      168.89      166.52     33.67 o 
  -2   1   5        8.25       15.47     13.64 o 
  -1   1   5    14855.54    15636.04    252.98 o 
   0   1   5     4507.87     4462.34     77.76 o 
   1   1   5    23513.09    23769.97    325.42 o 
   2   1   5     2214.68     1916.86     34.10 o 
   3   1   5    11316.13    11920.60    180.99 o 
   4   1   5     1345.19     1068.87     26.17 o 
   5   1   5      916.16     1047.34     42.96 o 
   6   1   5    15390.18    15643.88    237.70 o 
   7   1   5      902.05      828.28     31.76 o 
   8   1   5     7308.13     6906.75    124.95 o 
   9   1   5     2379.66     2391.91     57.66 o 
  10   1   5       23.47       75.12     32.28 o 
  11   1   5     1347.46     1281.19     50.09 o 
  12   1   5     1997.07     1759.41     70.64 o 
  13   1   5      646.18      644.97     63.34 o 
  14   1   5     6805.38     6533.58    196.27 o 
  15   1   5     3265.33     3233.58    125.18 o 
 -16   2   5      605.25      622.96     73.17 o 
 -15   2   5      225.79      196.84     61.50 o 
 -14   2   5     1969.09     2182.34     80.23 o 
 -13   2   5     3521.32     3609.34    101.32 o 
 -12   2   5     3912.54     4229.17    109.29 o 
 -11   2   5     5391.74     5362.51    113.72 o 
 -10   2   5      326.85      424.28     51.29 o 
  -9   2   5     3875.22     3914.39     85.03 o 
  -8   2   5      297.17      302.37     25.92 o 
  -7   2   5     7291.47     7570.96    142.49 o 
  -6   2   5     5860.52     5978.12    114.11 o 
  -5   2   5      342.85      441.08     22.31 o 
  -4   2   5     3522.21     3348.27     67.79 o 
  -3   2   5     2000.42     2115.70     46.21 o 
  -2   2   5     4441.77     4615.44     80.49 o 
  -1   2   5     4361.51     4547.38    107.32 o 
   0   2   5    32151.05    34280.04    547.84 o 
   1   2   5     3716.37     3558.83     54.64 o 
   2   2   5    22801.60    23071.64    316.93 o 
   3   2   5     4058.49     3653.84     62.87 o 
   4   2   5       38.24       33.51     17.02 o 
   5   2   5     1332.55     1184.36     44.97 o 
   6   2   5     7136.86     6460.95    197.43 o 
   7   2   5      389.52      331.07     33.11 o 
   8   2   5     1864.58     1717.13     78.27 o 
   9   2   5     1775.69     1672.59     83.37 o 
  10   2   5      662.58      659.17     43.60 o 
  11   2   5      335.72      326.88     46.26 o 
  12   2   5       15.34       28.47     38.58 o 
  13   2   5      678.52      583.10     62.27 o 
  14   2   5     2773.72     2520.35    108.76 o 
  15   2   5      215.55      170.95     60.00 o 
 -16   3   5      858.48      867.86     77.96 o 
 -15   3   5     1265.42     1344.53     81.32 o 
 -14   3   5     2684.90     2675.90    103.31 o 
 -13   3   5     4891.83     4649.51    119.76 o 
 -12   3   5     2728.83     2835.07    110.67 o 
 -11   3   5       99.98       88.10     31.97 o 
 -10   3   5    17039.61    16757.22    319.44 o 
  -9   3   5     6144.26     6273.15    124.50 o 
  -8   3   5     1941.95     1975.53     51.98 o 
  -7   3   5      897.08      763.03     31.39 o 
  -6   3   5     5992.99     6071.95    116.21 o 
  -5   3   5     1271.20     1503.48     38.81 o 
  -4   3   5      178.31      183.83     18.87 o 
  -3   3   5     1128.90     1249.11     33.12 o 
  -2   3   5     7776.83     8535.37    142.28 o 
  -1   3   5        9.99       31.32     13.01 o 
   0   3   5     5643.42     5809.91     99.72 o 
   1   3   5     5025.35     4987.88     80.19 o 
   2   3   5     8853.63     8367.43    142.05 o 
   3   3   5      116.21       94.06     18.36 o 
   4   3   5    13836.26    14332.24    238.04 o 
   5   3   5     7236.65     6900.36    123.39 o 
   6   3   5     2906.60     3291.76     69.37 o 
   7   3   5     3071.04     3009.27     69.99 o 
   8   3   5     3432.11     3195.30    105.68 o 
   9   3   5      990.69      947.66     60.61 o 
  10   3   5     1951.22     1934.52     69.85 o 
  11   3   5     1997.07     1991.23    120.16 o 
  12   3   5      933.93      955.00     75.12 o 
  13   3   5      134.52      111.33     78.58 o 
  14   3   5      705.41      643.31     65.00 o 
  15   3   5       62.86       15.51     61.19 o 
 -16   4   5     2230.64     2390.18    108.91 o 
 -15   4   5     1350.76     1452.96     86.95 o 
 -14   4   5     1311.20     1328.83     79.94 o 
 -13   4   5      274.87      242.46     57.11 o 
 -12   4   5       34.53       23.51     34.66 o 
 -11   4   5     3994.24     4175.61     95.08 o 
 -10   4   5     1675.66     1652.60     55.43 o 
  -9   4   5     5336.91     5238.10    108.20 o 
  -8   4   5     7388.72     7761.81    148.85 o 
  -7   4   5       24.76       43.54     23.17 o 
  -6   4   5     3365.29     3082.65     66.92 o 
  -5   4   5       43.74       25.67     26.89 o 
  -4   4   5      808.39      757.88     31.64 o 
  -3   4   5     4501.22     4272.74     76.52 o 
  -2   4   5     2965.75     3590.03     65.72 o 
  -1   4   5     3920.81     3888.08     70.41 o 
   0   4   5     3466.70     3805.00     69.15 o 
   1   4   5     4469.56     4687.62     76.85 o 
   2   4   5     5222.58     5327.12     95.02 o 
   3   4   5    14626.27    13698.82    227.35 o 
   4   4   5     4690.04     4886.22     91.01 o 
   5   4   5     5980.82     5657.34    104.19 o 
   6   4   5     2047.12     1987.22     50.10 o 
   7   4   5      338.92      355.84     30.58 o 
   8   4   5      156.76      139.54     27.97 o 
   9   4   5     2511.06     2405.12    115.42 o 
  10   4   5       49.06       75.29     37.62 o 
  11   4   5     1364.40     1184.61     84.54 o 
  12   4   5     1856.02     1710.97     87.93 o 
  13   4   5      913.64      930.67     63.06 o 
  14   4   5     1192.55     1003.24     67.63 o 
 -15   5   5       25.39      163.15    112.26 o 
 -14   5   5     4339.53     4519.83    145.52 o 
 -13   5   5      512.51      635.88     61.38 o 
 -12   5   5      400.93      419.83     49.72 o 
 -11   5   5      169.66      193.18     33.49 o 
 -10   5   5       73.77      108.42     34.11 o 
  -9   5   5        9.03      -27.30     27.30 o 
  -8   5   5      492.55      409.94     29.55 o 
  -7   5   5     1047.42     1098.03     38.61 o 
  -6   5   5     6416.36     6775.11    129.86 o 
  -5   5   5     7651.59     7561.72    141.93 o 
  -4   5   5     7579.89     6975.32    120.14 o 
  -3   5   5    11055.09    11403.70    189.42 o 
  -2   5   5    38881.92    41633.95    665.75 o 
  -1   5   5        7.51       51.90     14.93 o 
   0   5   5      324.33      285.81     18.26 o 
   1   5   5     5185.38     5312.43     86.58 o 
   2   5   5    13107.35    12936.83    215.23 o 
   3   5   5     8126.18     8932.38    153.45 o 
   4   5   5    20365.44    19688.76    323.34 o 
   5   5   5       71.80      110.60     23.77 o 
   6   5   5    11781.52    11531.24    205.95 o 
   7   5   5       94.77       81.10     27.25 o 
   8   5   5     1586.20     1580.42     55.38 o 
   9   5   5     1613.20     1588.30     70.68 o 
  10   5   5      606.34      556.54     63.75 o 
  11   5   5     3126.84     3207.58    111.62 o 
  12   5   5       58.02       29.77     51.72 o 
  13   5   5       62.09       70.08     87.46 o 
  14   5   5     1074.36     1030.55     80.86 o 
 -15   6   5      802.86     1009.11     93.92 o 
 -14   6   5      208.45      223.77     60.41 o 
 -13   6   5     3361.82     3357.96    108.69 o 
 -12   6   5     1720.36     1557.68     67.51 o 
 -11   6   5      678.28      601.91     53.67 o 
 -10   6   5     6372.76     6461.60    173.20 o 
  -9   6   5      323.74      313.53     30.85 o 
  -8   6   5    19712.07    19880.30    399.74 o 
  -7   6   5     3922.85     3891.33     83.88 o 
  -6   6   5      492.35      567.66     24.77 o 
  -5   6   5     7946.67     8110.20    139.08 o 
  -4   6   5    13306.53    13138.50    218.39 o 
  -3   6   5     3902.21     3542.42     67.54 o 
  -2   6   5    24487.01    25108.70    406.13 o 
  -1   6   5     2827.89     2890.84     57.63 o 
   0   6   5     3672.17     3564.23     68.09 o 
   1   6   5      856.26      824.03     23.78 o 
   2   6   5      849.51      808.26     22.67 o 
   3   6   5    12983.57    12937.23    238.49 o 
   4   6   5     2480.18     2410.52     53.95 o 
   5   6   5    11374.84    11159.16    192.07 o 
   6   6   5     1532.76     1580.99     52.50 o 
   7   6   5     3027.02     2969.54     78.64 o 
   8   6   5     3254.93     3328.40     84.85 o 
   9   6   5     2296.72     2214.22     69.27 o 
  10   6   5     7929.26     7775.03    163.45 o 
  11   6   5        2.40       10.66     43.82 o 
  12   6   5     6360.71     6399.45    162.65 o 
  13   6   5      527.20      505.41     54.35 o 
  14   6   5        5.06       33.80     84.14 o 
 -15   7   5       58.07        4.71     66.44 o 
 -14   7   5       24.64      -34.44     59.39 o 
 -13   7   5      255.80      251.67     48.39 o 
 -12   7   5        9.88      -40.44     40.44 o 
 -11   7   5     7724.43     7810.84    180.04 o 
 -10   7   5      180.84      283.09     58.63 o 
  -9   7   5    16058.90    16780.07    346.28 o 
  -8   7   5     4192.03     4158.85     91.10 o 
  -7   7   5     4128.68     4270.73     91.87 o 
  -6   7   5     2749.62     2481.29     60.71 o 
  -5   7   5     1679.58     1593.79     40.67 o 
  -4   7   5       14.02       18.07     19.07 o 
  -3   7   5    15343.92    15260.95    252.45 o 
  -2   7   5     1897.35     2037.77     45.95 o 
  -1   7   5    12322.95    11695.90    196.60 o 
   0   7   5      453.61      357.62     21.54 o 
   1   7   5     3960.07     3718.98     65.96 o 
   2   7   5     3398.30     3509.82     62.84 o 
   3   7   5     3705.74     3726.43     74.03 o 
   4   7   5     1776.96     1907.13     47.34 o 
   5   7   5     2410.18     2295.97     64.60 o 
   6   7   5     1610.86     1526.90     53.89 o 
   7   7   5      418.92      502.09     40.99 o 
   8   7   5      359.48      404.39     41.64 o 
   9   7   5     7014.68     6955.53    166.74 o 
  10   7   5        5.73       10.57     38.14 o 
  11   7   5    14774.10    14539.68    322.71 o 
  12   7   5      882.26      866.65     61.15 o 
  13   7   5     1762.07     1696.76     93.47 o 
 -14   8   5      362.49      333.70     59.46 o 
 -13   8   5      905.16      981.93     62.32 o 
 -12   8   5      164.10      162.95     45.42 o 
 -11   8   5       34.09       36.72     38.96 o 
 -10   8   5     7416.17     7676.73    176.23 o 
  -9   8   5      649.11      687.98     46.76 o 
  -8   8   5     1022.49      942.58     49.33 o 
  -7   8   5     1140.77     1183.67     43.55 o 
  -6   8   5     2944.27     2995.47     70.71 o 
  -5   8   5     1115.46     1235.29     37.82 o 
  -4   8   5     5319.90     5209.54     97.04 o 
  -3   8   5     7097.98     6970.45    124.35 o 
  -2   8   5     6529.05     6363.01    114.79 o 
  -1   8   5    18110.57    18281.88    301.66 o 
   0   8   5      985.14      878.50     28.07 o 
   1   8   5     1667.80     1795.86     48.47 o 
   2   8   5     2765.38     2620.74     51.43 o 
   3   8   5     5005.71     4983.56     94.50 o 
   4   8   5       21.12       27.57     28.15 o 
   5   8   5     6591.17     6683.02    139.33 o 
   6   8   5     4419.15     4235.30    153.77 o 
   7   8   5      112.63      158.96     39.28 o 
   8   8   5     2481.75     2546.74     75.00 o 
   9   8   5       62.89      154.74     39.96 o 
  10   8   5     5157.51     5223.10    122.90 o 
  11   8   5      749.23      801.93     52.59 o 
  12   8   5     2454.79     2387.92     90.35 o 
  13   8   5     1312.75     1344.19     71.80 o 
 -14   9   5      163.16      180.99     50.72 o 
 -13   9   5     2322.08     2398.65     88.46 o 
 -12   9   5      136.49       33.50     42.61 o 
 -11   9   5      260.65      292.66     44.62 o 
 -10   9   5       15.60      -20.95     38.67 o 
  -9   9   5     2291.30     2452.33     78.67 o 
  -8   9   5      617.31      685.75     49.07 o 
  -7   9   5     5684.11     5515.37    179.87 o 
  -6   9   5     1480.57     1474.21     55.60 o 
  -5   9   5     4202.88     4046.84     81.48 o 
  -4   9   5      132.71      105.32     23.96 o 
  -3   9   5      256.55      254.80     38.49 o 
  -2   9   5     6750.64     6393.06    116.70 o 
  -1   9   5     1997.73     1949.90     47.61 o 
   0   9   5     4904.31     4844.42     84.84 o 
   1   9   5       95.45      171.75     21.58 o 
   2   9   5     2920.12     2938.56     60.75 o 
   3   9   5     2147.27     2125.20     60.72 o 
   4   9   5      202.20      177.27     31.93 o 
   5   9   5     2533.93     2263.05     66.57 o 
   6   9   5     2336.41     2303.25     69.77 o 
   7   9   5     3775.90     3916.75    156.07 o 
   8   9   5     2083.51     2122.96     69.82 o 
   9   9   5      155.07      175.48     40.36 o 
  10   9   5       32.92       67.14     40.48 o 
  11   9   5      482.58      506.11     46.56 o 
  12   9   5     2027.97     1988.34    110.57 o 
  13   9   5        8.27      -44.90     63.69 o 
 -13  10   5      138.22      144.40     50.25 o 
 -12  10   5     2079.69     2060.80    142.37 o 
 -11  10   5     1483.98     1481.55     97.38 o 
 -10  10   5     3901.31     3843.65    109.32 o 
  -9  10   5     1692.03     1639.40     65.88 o 
  -8  10   5     3379.54     3458.61     98.34 o 
  -7  10   5     1020.30     1138.83     53.06 o 
  -6  10   5     3833.14     3768.59     98.79 o 
  -5  10   5     4638.28     4515.29    138.27 o 
  -4  10   5       21.52       -8.58     24.47 o 
  -3  10   5     1265.41     1148.57     39.31 o 
  -2  10   5     1788.92     1813.35     47.90 o 
  -1  10   5       25.12       55.04     23.85 o 
   0  10   5     7696.13     7523.61    124.73 o 
   1  10   5        3.89       52.64     21.51 o 
   2  10   5      149.24      119.33     34.92 o 
   3  10   5        1.02       49.15     30.35 o 
   4  10   5     3519.58     3584.36    106.04 o 
   5  10   5      186.65      170.29     40.82 o 
   6  10   5     7216.69     7084.54    150.76 o 
   7  10   5      787.89      910.03     76.01 o 
   8  10   5     1580.07     1591.57     62.33 o 
   9  10   5     3080.16     3194.12     90.28 o 
  10  10   5       99.02       58.31     45.31 o 
  11  10   5       26.13       10.23     40.99 o 
  12  10   5      411.55      383.36     64.36 o 
 -12  11   5     2565.89     2648.14     97.94 o 
 -11  11   5      998.24     1187.38     65.81 o 
 -10  11   5      125.21       60.58     42.87 o 
  -9  11   5      229.05      371.74     45.16 o 
  -8  11   5      390.75      413.10     42.57 o 
  -7  11   5      164.10      241.70     39.17 o 
  -6  11   5       20.93       12.71     32.47 o 
  -5  11   5        4.36      -32.02     32.02 o 
  -4  11   5     4730.57     4575.66    101.65 o 
  -3  11   5     1448.47     1442.72     44.02 o 
  -2  11   5     6101.81     5893.57    111.85 o 
  -1  11   5     4140.62     3970.10     75.38 o 
   0  11   5     1430.34     1383.44     39.98 o 
   1  11   5    13674.80    13133.50    259.80 o 
   2  11   5     1034.19      936.43     45.59 o 
   3  11   5      845.53      777.85     41.64 o 
   4  11   5     3165.78     3199.81     83.92 o 
   5  11   5     1592.26     1547.30     59.42 o 
   6  11   5     4783.17     4747.47    112.54 o 
   7  11   5     6643.07     6504.72    145.03 o 
   8  11   5      184.60      143.87     42.81 o 
   9  11   5      180.11      238.81     43.88 o 
  10  11   5      914.46      928.20     56.65 o 
  11  11   5      231.50      269.79     64.65 o 
 -12  12   5     3000.57     2991.02    114.51 o 
 -11  12   5      710.18      703.63     73.24 o 
 -10  12   5     3375.75     3696.45    156.26 o 
  -9  12   5      215.76      269.75     44.75 o 
  -8  12   5     3997.15     3923.10    108.81 o 
  -7  12   5     1770.67     1690.27     65.93 o 
  -6  12   5      429.12      418.34     43.72 o 
  -5  12   5     2304.81     2413.06     75.08 o 
  -4  12   5      104.70      156.57     32.19 o 
  -3  12   5      729.40      707.49     38.07 o 
  -2  12   5     3163.54     3233.82     77.51 o 
  -1  12   5     6948.21     6925.80    118.47 o 
   0  12   5    21381.84    21037.01    350.47 o 
   1  12   5      189.85      205.06     39.17 o 
   2  12   5     4542.41     4545.99    107.00 o 
   3  12   5      480.67      448.44     39.43 o 
   4  12   5      536.61      598.43     45.39 o 
   5  12   5      360.54      333.34     42.12 o 
   6  12   5      738.37      780.51     48.89 o 
   7  12   5        1.25      -26.72     40.18 o 
   8  12   5     7548.61     7790.21    170.42 o 
   9  12   5      769.67      941.77     58.46 o 
  10  12   5      648.77      791.99     69.27 o 
 -11  13   5     1691.79     2027.17    113.62 o 
 -10  13   5      327.41      453.07     51.59 o 
  -9  13   5     3309.33     3327.25    102.72 o 
  -8  13   5      999.72     1144.26     68.02 o 
  -7  13   5      101.36       66.41     39.35 o 
  -6  13   5     5644.26     5754.20    142.29 o 
  -5  13   5      545.61      635.03     45.46 o 
  -4  13   5     2620.40     2542.21    108.94 o 
  -3  13   5     3419.60     3322.74     83.15 o 
  -2  13   5      794.43      856.11     38.11 o 
  -1  13   5     3649.66     3610.68     91.20 o 
   0  13   5      281.17      315.59     39.67 o 
   1  13   5     1930.66     1901.60     63.71 o 
   2  13   5      307.09      389.95     40.67 o 
   3  13   5      221.18      257.87     39.01 o 
   4  13   5     1736.22     1705.26     61.73 o 
   5  13   5       15.88       35.26     39.96 o 
   6  13   5     1578.04     1651.76     64.59 o 
   7  13   5      448.56      569.15     49.77 o 
   8  13   5     3777.39     3789.88    104.42 o 
   9  13   5     4215.43     4181.38    111.89 o 
  -9  14   5        5.36       -1.80     45.99 o 
  -8  14   5       77.65       63.10     55.99 o 
  -7  14   5     2249.90     2393.85     84.64 o 
  -6  14   5     1618.89     1603.59     67.05 o 
  -5  14   5     2964.29     2975.18     90.70 o 
  -4  14   5     5882.48     6056.13    147.11 o 
  -3  14   5     1466.26     1496.62     93.97 o 
  -2  14   5     3953.94     3827.67     95.27 o 
  -1  14   5       16.89      -39.82     39.82 o 
   0  14   5     1439.33     1419.10     72.25 o 
   1  14   5       11.12       55.16     36.35 o 
   2  14   5       60.33       90.84     59.22 o 
   3  14   5      690.81      704.10     53.57 o 
   4  14   5       74.29       74.40     39.64 o 
   5  14   5     1867.40     1889.45     69.02 o 
   6  14   5        1.55       20.94     40.00 o 
   7  14   5     2084.25     2084.76     75.38 o 
   8  14   5      174.74      253.01     49.35 o 
  -8  15   5       25.17       25.31     44.87 o 
  -7  15   5      246.25      301.03     47.91 o 
  -6  15   5      707.03      753.99     54.83 o 
  -5  15   5     4676.93     4665.96    125.10 o 
  -4  15   5       11.21      -41.68     47.99 o 
  -3  15   5     4756.81     4740.07    125.41 o 
  -2  15   5        7.88      -32.15     43.28 o 
  -1  15   5        1.74        7.84     41.63 o 
   0  15   5      263.45      294.23     46.59 o 
   1  15   5     3941.48     3610.22    108.49 o 
   2  15   5       33.58       70.14     40.71 o 
   3  15   5       50.16      111.94     40.55 o 
   4  15   5     1692.23     1708.06     65.95 o 
   5  15   5       67.81       55.44     45.62 o 
   6  15   5        6.27        5.05     42.18 o 
   7  15   5      330.79      403.79     49.04 o 
  -6  16   5      357.88      456.04     52.24 o 
  -5  16   5      436.81      462.42     62.21 o 
  -4  16   5     2184.55     2301.45     98.38 o 
  -3  16   5      865.22      787.25     72.60 o 
  -2  16   5      864.17     1014.30     64.97 o 
  -1  16   5        5.62       25.21     42.29 o 
   0  16   5       43.80       71.46     46.16 o 
   1  16   5      730.10      805.92     60.03 o 
   2  16   5       53.13       30.00     67.71 o 
   3  16   5      932.46      959.39     68.90 o 
   4  16   5       82.41      108.40     47.24 o 
   5  16   5      688.57      696.53     53.39 o 
  -3  17   5       87.49      172.32     59.83 o 
  -2  17   5      167.95      203.02     52.91 o 
  -1  17   5     1581.76     1564.52     77.40 o 
   0  17   5       16.22      122.11     46.10 o 
   1  17   5     2067.67     2028.93     85.21 o 
   2  17   5     3261.33     3289.41    109.76 o 
 -16   0   6      661.75      695.80     88.29 o 
 -14   0   6        8.09      -38.12     62.68 o 
 -12   0   6       59.49      111.72     60.32 o 
 -10   0   6      988.34      994.10     64.93 o 
  -8   0   6      144.02      206.53     40.58 o 
  -6   0   6     6559.52     6706.93    163.64 o 
  -4   0   6    24676.23    25105.82    570.60 o 
  -2   0   6    16690.39    16918.14    388.97 o 
   0   0   6      107.15       87.67     27.32 o 
   2   0   6    14539.19    15812.45    313.48 o 
   4   0   6      171.53      209.18     35.03 o 
   6   0   6     2312.94     2488.74     66.33 o 
   8   0   6       91.63       71.29     36.23 o 
  10   0   6     2170.65     2256.99    109.30 o 
  12   0   6      252.20      481.17     70.11 o 
  14   0   6      512.04      550.29    126.97 o 
 -16   1   6       82.83       81.09     83.18 o 
 -15   1   6       14.94       73.67     51.64 o 
 -14   1   6      165.61      121.40     81.98 o 
 -13   1   6      625.45      660.73     55.01 o 
 -12   1   6     4068.67     4109.86    107.78 o 
 -11   1   6     1741.79     1757.68     65.48 o 
 -10   1   6     5102.82     4890.73    129.41 o 
  -9   1   6     6158.81     6135.27    122.57 o 
  -8   1   6      741.93      736.69     32.57 o 
  -7   1   6     1413.09     1426.34     41.26 o 
  -6   1   6    13154.95    14057.28    251.99 o 
  -5   1   6     8503.51     8992.22    164.61 o 
  -4   1   6      726.25      619.20     24.73 o 
  -3   1   6    12800.13    12455.84    221.78 o 
  -2   1   6     4018.49     4316.04     77.10 o 
  -1   1   6     2609.78     2514.31     49.29 o 
   0   1   6     4453.18     5126.54     90.00 o 
   1   1   6       56.29       94.74     12.89 o 
   2   1   6      829.45      778.26     27.65 o 
   3   1   6        1.34       41.80     19.11 o 
   4   1   6       68.46       59.30     15.86 o 
   5   1   6     1051.36     1050.23     27.68 o 
   6   1   6     3198.20     3195.61     60.55 o 
   7   1   6        0.93       12.69     20.06 o 
   8   1   6    13877.14    14259.80    267.77 o 
   9   1   6     2609.44     2477.48     93.60 o 
  10   1   6     1991.09     2068.70     62.77 o 
  11   1   6     2646.28     2648.67     85.84 o 
  12   1   6       14.33       21.65     42.67 o 
  13   1   6     2007.27     1965.78     98.15 o 
  14   1   6     3434.63     3548.90    129.77 o 
 -16   2   6      286.47      273.65     67.76 o 
 -15   2   6        9.69       79.00     52.59 o 
 -14   2   6      509.44      550.70     55.74 o 
 -13   2   6     3353.11     3278.80     95.70 o 
 -12   2   6     4027.30     4077.06    113.51 o 
 -11   2   6     6467.06     6502.88    147.55 o 
 -10   2   6    11165.56    10944.63    312.19 o 
  -9   2   6     2055.23     1958.74     55.19 o 
  -8   2   6    15185.86    15497.12    279.48 o 
  -7   2   6     2929.65     2815.19     63.92 o 
  -6   2   6     2299.37     2227.37     53.27 o 
  -5   2   6    11709.38    11883.21    214.14 o 
  -4   2   6      245.56      192.76     19.83 o 
  -3   2   6      502.21      551.98     19.58 o 
  -2   2   6     4554.77     4282.22     88.13 o 
  -1   2   6      821.92      712.49     28.60 o 
   0   2   6    11111.65    10418.17    158.22 o 
   1   2   6      901.38      859.01     20.78 o 
   2   2   6    28031.31    28802.67    417.55 o 
   3   2   6     8015.13     8095.12    124.56 o 
   4   2   6     2809.83     2401.87     71.81 o 
   5   2   6      777.05      798.72     34.24 o 
   6   2   6      143.14      144.39     26.12 o 
   7   2   6     7178.99     7024.70    160.00 o 
   8   2   6     3308.11     3159.74     75.09 o 
   9   2   6     5719.17     5708.62    134.25 o 
  10   2   6     5284.51     5249.62    132.33 o 
  11   2   6       22.68        1.15     33.71 o 
  12   2   6     5078.90     5015.48    158.92 o 
  13   2   6      969.22     1045.23     71.80 o 
  14   2   6     1923.43     1933.13    114.25 o 
 -16   3   6     3185.91     3258.46    128.11 o 
 -15   3   6       76.37      194.59     74.31 o 
 -14   3   6      403.08      437.51     65.21 o 
 -13   3   6     3592.61     3586.32    147.58 o 
 -12   3   6      209.66      218.13     51.06 o 
 -11   3   6     8513.13     8704.91    218.43 o 
 -10   3   6     1666.95     1669.43     96.93 o 
  -9   3   6     3353.23     3321.86     86.05 o 
  -8   3   6        2.12      -18.39     24.83 o 
  -7   3   6     2219.45     2131.58     53.68 o 
  -6   3   6      432.92      441.20     26.00 o 
  -5   3   6    10929.15    11667.20    210.96 o 
  -4   3   6     1866.59     1733.33     43.39 o 
  -3   3   6      985.47     1197.82     29.45 o 
  -2   3   6     5897.79     5417.16     94.50 o 
  -1   3   6     9634.31     9113.21    152.49 o 
   0   3   6     9064.86     9402.96    143.86 o 
   1   3   6    56877.60    59746.45    812.33 o 
   2   3   6      289.30      212.61     32.56 o 
   3   3   6    28144.12    28171.34    455.41 o 
   4   3   6    11729.46    11360.54    191.85 o 
   5   3   6     1528.49     1613.55     80.40 o 
   6   3   6     2498.02     2356.28     99.03 o 
   7   3   6     3604.20     3401.64    134.16 o 
   8   3   6      220.62      246.16     30.30 o 
   9   3   6     5268.56     4901.75    159.07 o 
  10   3   6        0.52       23.65     32.39 o 
  11   3   6     6024.62     5701.14    249.46 o 
  12   3   6        2.13       -8.72     42.88 o 
  13   3   6     2418.29     2442.95    106.48 o 
  14   3   6       58.75      -11.25     55.08 o 
 -15   4   6     3573.88     3606.95    137.20 o 
 -14   4   6     4072.46     4323.62    140.30 o 
 -13   4   6     4168.31     4352.42    137.04 o 
 -12   4   6     3490.44     3621.71     98.87 o 
 -11   4   6     2254.29     2343.11     65.23 o 
 -10   4   6      166.04      253.36     36.06 o 
  -9   4   6       27.59        2.02     28.25 o 
  -8   4   6     1256.03     1240.57     42.22 o 
  -7   4   6     1491.02     1392.19     43.16 o 
  -6   4   6      995.32      966.05     34.17 o 
  -5   4   6    19022.88    19425.40    343.50 o 
  -4   4   6     2177.24     2189.40     51.70 o 
  -3   4   6    17744.36    17241.02    281.36 o 
  -2   4   6     3004.60     3226.52     61.45 o 
  -1   4   6    14696.40    15276.68    269.85 o 
   0   4   6    16681.71    16500.56    269.81 o 
   1   4   6     1423.16     1760.69     36.53 o 
   2   4   6    11656.16    11010.35    185.71 o 
   3   4   6     1098.52      829.39     29.87 o 
   4   4   6     2295.53     2517.19     55.79 o 
   5   4   6    21121.78    21441.63    353.30 o 
   6   4   6     7839.17     7745.85    139.57 o 
   7   4   6    11356.12    11283.49    196.11 o 
   8   4   6     3285.91     3026.55    101.17 o 
   9   4   6     1403.71     1400.42     52.43 o 
  10   4   6      158.65       48.92     38.74 o 
  11   4   6      366.65      339.83     45.51 o 
  12   4   6      955.63      942.45     67.49 o 
  13   4   6      824.40      775.04    113.91 o 
  14   4   6      921.77      868.45     77.70 o 
 -15   5   6     2288.51     2442.44    106.82 o 
 -14   5   6     1023.90     1028.01     90.95 o 
 -13   5   6     3214.79     3402.60    154.50 o 
 -12   5   6     3050.48     3153.61    137.70 o 
 -11   5   6      230.69      267.11     35.23 o 
 -10   5   6      490.01      496.15     35.75 o 
  -9   5   6     2976.36     2997.40     72.83 o 
  -8   5   6     2064.49     1972.41     54.39 o 
  -7   5   6     4927.35     4986.57    102.34 o 
  -6   5   6     8945.02     8976.37    167.89 o 
  -5   5   6      340.88      343.39     25.20 o 
  -4   5   6     4658.26     4303.41     79.37 o 
  -3   5   6      138.40      135.32     17.81 o 
  -2   5   6      935.12      960.57     28.64 o 
  -1   5   6     6154.71     6432.43    112.24 o 
   0   5   6     2010.48     2359.74     48.92 o 
   1   5   6     3027.99     2732.30     50.83 o 
   2   5   6       16.56       23.47     19.28 o 
   3   5   6        3.54        7.69     22.95 o 
   4   5   6      394.89      447.09     26.97 o 
   5   5   6     9852.58    10206.12    177.59 o 
   6   5   6     7721.48     7865.65    142.90 o 
   7   5   6     3812.69     3639.44     78.59 o 
   8   5   6     7704.87     7464.79    206.67 o 
   9   5   6      154.38      123.74     35.17 o 
  10   5   6     2961.77     2785.38     77.87 o 
  11   5   6     3149.31     3053.64    137.08 o 
  12   5   6      267.99      222.67     46.53 o 
  13   5   6        5.89      -43.43     43.43 o 
  14   5   6     2941.84     2926.08    125.20 o 
 -15   6   6     1410.39     1239.96     85.96 o 
 -14   6   6     1155.27     1165.23     78.83 o 
 -13   6   6      162.58      178.46     56.66 o 
 -12   6   6     1027.96     1062.14     71.12 o 
 -11   6   6       48.33       86.95     41.22 o 
 -10   6   6      187.82      201.56     32.55 o 
  -9   6   6      398.44      425.29     33.87 o 
  -8   6   6     1594.07     1739.31     51.67 o 
  -7   6   6    10440.83    10591.23    197.80 o 
  -6   6   6      463.37      445.11     29.50 o 
  -5   6   6     4265.08     4076.76     85.69 o 
  -4   6   6     3165.85     3336.30     65.53 o 
  -3   6   6      183.45      186.88     23.59 o 
  -2   6   6       66.03      101.75     19.87 o 
  -1   6   6    12122.61    12441.44    207.40 o 
   0   6   6      178.81      186.15     19.61 o 
   1   6   6     1282.02     1226.14     30.36 o 
   2   6   6      608.24      742.29     29.31 o 
   3   6   6      450.45      394.59     25.33 o 
   4   6   6      499.29      502.79     29.35 o 
   5   6   6     1076.88     1060.18     38.70 o 
   6   6   6      744.99      782.26     43.11 o 
   7   6   6      586.48      515.71     42.85 o 
   8   6   6      156.19      164.73     37.04 o 
   9   6   6     2024.27     1981.46     65.63 o 
  10   6   6      294.40      259.14     41.68 o 
  11   6   6     2140.60     1989.86     78.77 o 
  12   6   6      280.40      323.45     85.08 o 
  13   6   6     1483.06     1612.07     75.89 o 
 -14   7   6      145.73      174.71     68.46 o 
 -13   7   6        3.00        1.57     51.18 o 
 -12   7   6      217.78      298.30     66.24 o 
 -11   7   6     1336.67     1466.00     77.24 o 
 -10   7   6      823.01      821.10     50.66 o 
  -9   7   6     4971.03     5079.34    124.45 o 
  -8   7   6     4069.31     3982.95    137.29 o 
  -7   7   6     2798.48     2595.44     64.81 o 
  -6   7   6     7945.37     8160.67    156.70 o 
  -5   7   6       59.58       74.44     25.25 o 
  -4   7   6        8.47       13.61     19.46 o 
  -3   7   6     1642.87     1517.46     39.35 o 
  -2   7   6    11226.20    11182.98    189.32 o 
  -1   7   6     1654.47     1617.33     40.40 o 
   0   7   6     8365.30     8336.33    133.52 o 
   1   7   6       39.37       53.81     16.10 o 
   2   7   6       25.37        1.26     21.39 o 
   3   7   6      498.41      525.51     31.43 o 
   4   7   6     2072.26     2155.13     55.73 o 
   5   7   6     8078.87     8384.93    169.19 o 
   6   7   6      576.28      499.60     40.21 o 
   7   7   6     1054.47      946.55     47.63 o 
   8   7   6      976.67      985.26     49.93 o 
   9   7   6      554.18      638.39     44.79 o 
  10   7   6        2.90      -24.82     49.99 o 
  11   7   6     3515.28     3509.69     95.49 o 
  12   7   6     1450.20     1390.47     71.55 o 
  13   7   6     1366.19     1401.56     72.66 o 
 -14   8   6     1720.88     1660.51     89.26 o 
 -13   8   6       39.40       49.10     45.88 o 
 -12   8   6      441.93      451.64     51.26 o 
 -11   8   6      255.63      395.48     68.97 o 
 -10   8   6     6923.30     7109.60    240.11 o 
  -9   8   6     1698.81     1753.87     69.13 o 
  -8   8   6     9143.13     9302.34    238.23 o 
  -7   8   6     3125.74     3034.97    147.81 o 
  -6   8   6     1981.60     2039.78     63.25 o 
  -5   8   6     9382.49     9047.35    172.00 o 
  -4   8   6     1627.71     1602.12     42.73 o 
  -3   8   6     1167.81      969.19     33.27 o 
  -2   8   6     9897.42    10150.45    174.61 o 
  -1   8   6     1241.56     1286.40     37.42 o 
   0   8   6      702.93      679.95     36.37 o 
   1   8   6      130.99      115.89     18.43 o 
   2   8   6     2700.89     2628.55     59.93 o 
   3   8   6     3920.21     3766.30     84.53 o 
   4   8   6     8750.97     8526.54    171.05 o 
   5   8   6     3557.03     3432.95     89.97 o 
   6   8   6     3489.47     3370.47    114.39 o 
   7   8   6     2600.75     2619.15     75.73 o 
   8   8   6        9.74       45.08     38.47 o 
   9   8   6     2459.92     2336.31     73.87 o 
  10   8   6     8036.63     7908.41    170.41 o 
  11   8   6      455.59      431.65     48.40 o 
  12   8   6     7011.06     6588.84    172.49 o 
  13   8   6      376.22      386.42     56.34 o 
 -13   9   6      240.88      329.18     51.32 o 
 -12   9   6      534.01      599.48     53.63 o 
 -11   9   6      734.87      706.99     51.76 o 
 -10   9   6       30.30       60.33     40.34 o 
  -9   9   6     2805.15     3089.04     90.40 o 
  -8   9   6      809.27      852.80     48.39 o 
  -7   9   6     7323.89     7231.40    164.47 o 
  -6   9   6     2577.62     2637.14     68.71 o 
  -5   9   6      333.13      382.99     32.88 o 
  -4   9   6     7488.33     7211.86    130.84 o 
  -3   9   6     6082.53     5966.86    111.25 o 
  -2   9   6    12445.91    12064.98    206.44 o 
  -1   9   6     1823.23     1801.63     47.04 o 
   0   9   6     2369.05     2257.22     49.15 o 
   1   9   6       72.30       67.51     25.87 o 
   2   9   6      936.58      874.39     39.79 o 
   3   9   6     2995.98     2924.06     75.53 o 
   4   9   6     8413.21     7847.23    160.72 o 
   5   9   6     1233.16     1185.60     49.84 o 
   6   9   6    12045.94    12211.07    317.19 o 
   7   9   6     3756.77     3800.17    108.12 o 
   8   9   6     5429.02     5402.17    142.39 o 
   9   9   6     3119.95     3067.37     92.89 o 
  10   9   6      455.38      489.03     50.10 o 
  11   9   6     3652.83     3781.26    103.32 o 
  12   9   6        4.44        6.44     51.97 o 
 -13  10   6     2374.89     2415.98     90.87 o 
 -12  10   6       15.53      -15.23     44.44 o 
 -11  10   6      824.53      788.22     55.10 o 
 -10  10   6      234.59      261.32     42.79 o 
  -9  10   6       58.65       32.21     40.49 o 
  -8  10   6       42.78       41.52     37.61 o 
  -7  10   6      592.15      606.12     44.52 o 
  -6  10   6      312.98      361.46     39.98 o 
  -5  10   6     3872.57     3737.66    103.97 o 
  -4  10   6      472.58      533.20     35.44 o 
  -3  10   6    18192.92    16787.71    351.09 o 
  -2  10   6        2.76        4.78     24.29 o 
  -1  10   6    16118.57    15787.04    266.48 o 
   0  10   6     4059.07     3867.17     98.01 o 
   1  10   6        2.54       40.32     39.15 o 
   2  10   6     1745.63     1650.94     56.11 o 
   3  10   6    14464.17    14195.77    270.99 o 
   4  10   6      252.66      302.15     38.57 o 
   5  10   6    11976.91    12087.08    266.02 o 
   6  10   6       84.58      131.25     39.27 o 
   7  10   6     3999.77     3982.04    101.42 o 
   8  10   6      465.86      416.53     47.43 o 
   9  10   6       61.35       55.59     41.47 o 
  10  10   6       52.10       57.95     45.08 o 
  11  10   6        2.31       18.53     51.86 o 
 -12  11   6     1405.97     1466.07     73.13 o 
 -11  11   6      152.38      107.10     68.28 o 
 -10  11   6      657.20      776.42     55.24 o 
  -9  11   6     4301.53     4264.88    127.34 o 
  -8  11   6     1739.52     1661.37     68.28 o 
  -7  11   6     2082.75     2206.50     74.57 o 
  -6  11   6      322.26      367.80     40.13 o 
  -5  11   6       53.09       98.13     31.95 o 
  -4  11   6      831.42      796.54     44.00 o 
  -3  11   6       48.48       63.23     26.51 o 
  -2  11   6     3695.23     3523.65     75.39 o 
  -1  11   6     1944.43     1964.89     48.24 o 
   0  11   6      472.03      466.99     33.82 o 
   1  11   6     1304.41     1304.92     53.13 o 
   2  11   6     4695.50     4484.43    117.17 o 
   3  11   6     1887.22     1745.81     59.93 o 
   4  11   6     5558.99     5452.42    123.45 o 
   5  11   6     1331.89     1322.78     55.82 o 
   6  11   6     1247.05     1181.35     54.96 o 
   7  11   6     1124.41     1125.34     56.32 o 
   8  11   6        9.70        4.29     41.21 o 
   9  11   6     1987.29     1946.37     92.12 o 
  10  11   6      207.90      257.05     50.53 o 
  11  11   6     1103.21     1286.18     67.11 o 
 -11  12   6      309.95      379.51     54.77 o 
 -10  12   6     2427.23     2394.15    121.61 o 
  -9  12   6     1954.00     2048.11     77.88 o 
  -8  12   6     1881.51     2037.51     75.13 o 
  -7  12   6      804.77      842.15     50.74 o 
  -6  12   6       45.18      108.22     44.03 o 
  -5  12   6      124.43      116.59     35.97 o 
  -4  12   6      849.22      874.92     46.63 o 
  -3  12   6        4.82      -30.62     30.62 o 
  -2  12   6      791.15      777.92     36.23 o 
  -1  12   6      135.78      172.50     30.32 o 
   0  12   6      451.15      507.67     40.92 o 
   1  12   6     4699.38     4551.49    123.33 o 
   2  12   6       32.38       33.89     33.41 o 
   3  12   6      378.36      435.66     40.69 o 
   4  12   6       14.45        1.77     36.38 o 
   5  12   6     1559.25     1505.64     61.95 o 
   6  12   6      135.87      192.36     42.84 o 
   7  12   6       28.33       13.23     42.50 o 
   8  12   6      777.40      889.16     57.77 o 
   9  12   6     2187.88     2295.32     80.36 o 
  10  12   6     2127.79     1958.44     76.69 o 
 -10  13   6      696.52      794.11     61.40 o 
  -9  13   6      233.84      290.83     66.91 o 
  -8  13   6     1186.78     1301.08     63.55 o 
  -7  13   6      372.59      344.22     46.85 o 
  -6  13   6     1380.95     1464.13     62.81 o 
  -5  13   6     2438.65     2403.15     77.76 o 
  -4  13   6      281.96      294.41     38.79 o 
  -3  13   6     4604.68     4656.74    117.73 o 
  -2  13   6      451.63      467.96     43.57 o 
  -1  13   6     1040.25      967.97     49.22 o 
   0  13   6     1181.58     1227.27     53.14 o 
   1  13   6     2972.02     2968.61     93.11 o 
   2  13   6       84.35       54.66     36.95 o 
   3  13   6     2369.20     2378.59     73.40 o 
   4  13   6      429.59      463.98     45.27 o 
   5  13   6       17.56       47.62     41.35 o 
   6  13   6      146.51      200.81     44.54 o 
   7  13   6       12.60      -44.37     45.32 o 
   8  13   6     1533.20     1559.40     68.92 o 
   9  13   6      104.52      116.76     49.52 o 
  -9  14   6       13.14       11.86     44.60 o 
  -8  14   6      166.95      214.69     54.07 o 
  -7  14   6     6047.40     6190.77    155.51 o 
  -6  14   6      446.85      543.04    110.54 o 
  -5  14   6     5273.22     5501.31    138.41 o 
  -4  14   6     2083.50     2084.53     72.45 o 
  -3  14   6     2903.43     2747.51    152.32 o 
  -2  14   6      257.26      269.07     58.59 o 
  -1  14   6      216.58      259.24     44.50 o 
   0  14   6      751.51      795.36     50.11 o 
   1  14   6      159.83      177.61     39.86 o 
   2  14   6      540.34      599.52     46.92 o 
   3  14   6      698.25      740.20     51.16 o 
   4  14   6     1601.00     1546.49     78.80 o 
   5  14   6      299.14      403.06     51.76 o 
   6  14   6       15.35       72.34     42.88 o 
   7  14   6     3252.27     3461.93    100.16 o 
   8  14   6      121.76       72.11     49.34 o 
  -7  15   6       30.72       52.45     45.72 o 
  -6  15   6     5202.19     5257.03    137.51 o 
  -5  15   6        1.62        3.62     42.52 o 
  -4  15   6     5452.91     5648.13    170.46 o 
  -3  15   6       76.05       34.03     57.52 o 
  -2  15   6      692.68      776.78     64.76 o 
  -1  15   6      183.78      301.99     49.64 o 
   0  15   6      274.65      250.24     47.55 o 
   1  15   6     3372.17     3348.55     93.35 o 
   2  15   6        6.08        8.97     37.62 o 
   3  15   6      767.43      830.57     52.59 o 
   4  15   6      230.02      172.54     43.51 o 
   5  15   6       76.05      132.58     43.45 o 
   6  15   6     2810.16     2838.74     89.44 o 
  -5  16   6     3461.32     3376.85    128.57 o 
  -4  16   6      470.55      415.17     98.85 o 
  -3  16   6      201.06      200.16     83.52 o 
  -2  16   6       35.15      177.28    102.21 o 
  -1  16   6       36.05       30.35     53.80 o 
   0  16   6    10254.45     9505.31    226.32 o 
   1  16   6       42.39        1.41     44.37 o 
   2  16   6     4352.36     4402.63    127.13 o 
   3  16   6      474.78      498.75     50.12 o 
   4  16   6     1498.05     1523.73     65.92 o 
 -15   0   7     1284.01     1422.12    160.72 o 
 -13   0   7    18278.38    19109.11    548.20 o 
 -11   0   7    10253.18    10623.58    318.46 o 
  -9   0   7     3624.28     3685.94    133.36 o 
  -7   0   7    20901.32    20241.13    558.10 o 
  -5   0   7    49733.38    51511.89   1161.28 o 
  -3   0   7    13116.77    12184.68    285.50 o 
  -1   0   7    15278.22    17278.77    399.89 o 
   1   0   7       22.15       51.33     20.84 o 
   3   0   7     4391.08     4914.28    154.48 o 
   5   0   7     9997.56    10043.97    235.31 o 
   7   0   7    18186.83    18166.88    427.54 o 
   9   0   7    16499.48    16984.67    683.15 o 
  11   0   7     7303.97     7423.14    252.87 o 
  13   0   7     1520.49     1578.45    101.59 o 
 -15   1   7      858.71      883.89     68.15 o 
 -14   1   7     2495.30     2778.72    147.32 o 
 -13   1   7     5274.23     5351.06    179.57 o 
 -12   1   7     8203.76     8237.04    184.02 o 
 -11   1   7       45.48       -0.95     42.18 o 
 -10   1   7     1617.66     1483.98     58.02 o 
  -9   1   7     1305.44     1242.44     65.78 o 
  -8   1   7       16.94      -31.23     31.23 o 
  -7   1   7      934.32      837.22     36.92 o 
  -6   1   7    20286.82    20251.98    357.17 o 
  -5   1   7     3611.36     3487.18     72.90 o 
  -4   1   7     9994.13     9073.30    152.79 o 
  -3   1   7     2746.48     2586.34     52.09 o 
  -2   1   7     6463.91     6484.40    112.50 o 
  -1   1   7     3232.34     3155.11     61.12 o 
   0   1   7      706.39      657.01     27.67 o 
   1   1   7    23613.67    24016.00    331.92 o 
   2   1   7       67.77       75.05     15.15 o 
   3   1   7     9868.60     9948.28    144.79 o 
   4   1   7      620.95      677.72     23.17 o 
   5   1   7     3881.02     4322.94     71.37 o 
   6   1   7     2717.40     2449.67     51.25 o 
   7   1   7     2577.91     2700.08     62.73 o 
   8   1   7    21682.95    21885.68    493.76 o 
   9   1   7      170.21      139.77     41.65 o 
  10   1   7     6743.57     7278.00    174.80 o 
  11   1   7      359.89      373.22     48.54 o 
  12   1   7      231.52      208.72     44.90 o 
  13   1   7     2029.89     2286.14    102.84 o 
  14   1   7     2070.82     2114.12    101.65 o 
 -15   2   7        6.35      -39.87     50.21 o 
 -14   2   7      290.70      291.58     51.79 o 
 -13   2   7        2.54      -17.54     43.68 o 
 -12   2   7     1581.65     1688.80     66.83 o 
 -11   2   7       61.89       31.63     39.28 o 
 -10   2   7     4601.87     4405.55    152.93 o 
  -9   2   7      405.08      379.64     40.42 o 
  -8   2   7       87.33      102.58     28.03 o 
  -7   2   7     1421.61     1353.67     42.03 o 
  -6   2   7     4342.71     4313.60     88.85 o 
  -5   2   7      707.21      621.78     27.88 o 
  -4   2   7    17216.82    17964.24    317.10 o 
  -3   2   7       55.16       26.88     16.44 o 
  -2   2   7     3828.25     4667.18    100.96 o 
  -1   2   7      142.91      190.96     33.14 o 
   0   2   7     5784.92     4967.26     80.83 o 
   1   2   7      175.53      168.21     17.12 o 
   2   2   7    45092.09    47199.11    680.24 o 
   3   2   7     1242.00     1284.21     29.71 o 
   4   2   7     2672.43     2555.36     46.48 o 
   5   2   7       12.23       33.93     30.38 o 
   6   2   7     2047.57     1999.76     52.13 o 
   7   2   7       53.39        9.78     46.84 o 
   8   2   7      575.55      605.01     34.92 o 
   9   2   7     2851.67     2757.30     86.54 o 
  10   2   7       55.91       47.93     42.71 o 
  11   2   7       98.70       15.92     42.13 o 
  12   2   7      141.46       61.66     84.10 o 
  13   2   7        0.24      -18.28     51.46 o 
  14   2   7     2195.13     2545.74    120.34 o 
 -15   3   7     1086.74     1094.30     79.40 o 
 -14   3   7       98.89       83.63     91.64 o 
 -13   3   7     1224.05     1280.14     62.76 o 
 -12   3   7     4264.34     4189.74    110.66 o 
 -11   3   7       35.59      -11.78     58.94 o 
 -10   3   7     2098.33     2049.32     66.46 o 
  -9   3   7      260.12      215.40     30.43 o 
  -8   3   7      325.50      304.47     30.13 o 
  -7   3   7     1249.09     1384.69     43.22 o 
  -6   3   7       67.45       70.63     22.80 o 
  -5   3   7     3747.86     3696.58     77.97 o 
  -4   3   7       94.99      134.39     21.43 o 
  -3   3   7     1682.39     1436.20     34.70 o 
  -2   3   7      657.66      524.57     22.42 o 
  -1   3   7      327.63      412.22     21.14 o 
   0   3   7     4760.07     5262.91     85.18 o 
   1   3   7     3179.08     3109.08     51.49 o 
   2   3   7     1811.79     1832.99     35.14 o 
   3   3   7      123.31      105.79     22.17 o 
   4   3   7     3855.64     3452.37     71.68 o 
   5   3   7     2061.51     2026.76     65.57 o 
   6   3   7     1256.46     1291.22     66.25 o 
   7   3   7     1627.21     1646.58     73.85 o 
   8   3   7     3692.06     3658.30    131.59 o 
   9   3   7      330.47      279.93     31.51 o 
  10   3   7       13.04       14.83     37.92 o 
  11   3   7      343.32      425.96     60.92 o 
  12   3   7       13.59       21.12     52.11 o 
  13   3   7       25.75      -54.78     54.78 o 
  14   3   7      828.31      849.84     76.12 o 
 -15   4   7     5335.56     5596.78    173.18 o 
 -14   4   7     2409.11     2509.49    108.25 o 
 -13   4   7      299.47      373.38     63.82 o 
 -12   4   7     1002.34      992.07     53.39 o 
 -11   4   7     1514.66     1475.25     58.98 o 
 -10   4   7      272.89      295.59     34.57 o 
  -9   4   7      482.22      438.28     34.39 o 
  -8   4   7     1113.98     1131.13     41.49 o 
  -7   4   7      684.23      705.71     34.21 o 
  -6   4   7     2471.98     2466.51     59.97 o 
  -5   4   7      294.28      300.99     25.90 o 
  -4   4   7      374.38      426.11     26.29 o 
  -3   4   7     8872.24     8919.18    151.80 o 
  -2   4   7      123.62      145.57     19.38 o 
  -1   4   7     9619.97     8909.40    151.25 o 
   0   4   7        2.57       20.38     18.08 o 
   1   4   7     1382.74     1421.56     33.07 o 
   2   4   7     2185.97     2361.90     52.84 o 
   3   4   7     9561.92     9684.07    167.46 o 
   4   4   7      680.41      686.10     30.73 o 
   5   4   7     7965.63     7651.23    138.72 o 
   6   4   7      341.59      383.74     34.04 o 
   7   4   7       16.41       -0.09     30.60 o 
   8   4   7     2634.74     2466.26     94.68 o 
   9   4   7       17.93       -3.47     33.66 o 
  10   4   7     3126.34     3025.46     92.27 o 
  11   4   7      345.26      377.09     46.00 o 
  12   4   7       17.87       30.71     53.88 o 
  13   4   7     1025.06      905.07     76.47 o 
 -15   5   7      220.25      205.56     68.11 o 
 -14   5   7     5648.33     5895.09    174.81 o 
 -13   5   7      129.32       77.67     53.22 o 
 -12   5   7     3292.05     3366.34    114.10 o 
 -11   5   7     1512.43     1463.03     67.39 o 
 -10   5   7       36.85       51.73     30.78 o 
  -9   5   7      687.31      705.91     46.61 o 
  -8   5   7      620.66      621.65     35.21 o 
  -7   5   7        6.80       -8.78     26.07 o 
  -6   5   7       35.28       38.22     24.66 o 
  -5   5   7      782.41      780.44     33.82 o 
  -4   5   7     6840.16     6670.13    128.53 o 
  -3   5   7     6102.17     6110.70    108.50 o 
  -2   5   7    36520.36    36923.77    593.43 o 
  -1   5   7      359.96      407.23     22.40 o 
   0   5   7    11967.04    11752.88    197.21 o 
   1   5   7     1351.51     1582.20     36.02 o 
   2   5   7       23.23       46.23     21.48 o 
   3   5   7     1359.42     1485.03     42.20 o 
   4   5   7    15888.57    15907.43    266.55 o 
   5   5   7     3002.14     3033.41     68.27 o 
   6   5   7     7901.30     7760.18    142.28 o 
   7   5   7      678.66      675.18     42.07 o 
   8   5   7     2714.90     2540.97     72.99 o 
   9   5   7        4.45      -37.47     37.47 o 
  10   5   7     1427.08     1415.70    124.25 o 
  11   5   7       68.75       65.96     45.05 o 
  12   5   7     1663.10     1787.48     77.32 o 
  13   5   7      640.86      629.46    117.64 o 
 -14   6   7     1862.58     1835.53    112.18 o 
 -13   6   7     1366.09     1575.34     81.32 o 
 -12   6   7      148.65       88.06     93.52 o 
 -11   6   7     3597.92     3682.84    103.77 o 
 -10   6   7     9490.43     9691.84    188.34 o 
  -9   6   7       18.79       28.59     29.25 o 
  -8   6   7    24166.81    24183.93    430.88 o 
  -7   6   7      978.92     1011.69     40.60 o 
  -6   6   7     3839.73     3737.44     82.61 o 
  -5   6   7     7899.66     8038.02    153.32 o 
  -4   6   7     1593.75     1635.07     55.48 o 
  -3   6   7    11551.88    11588.19    195.35 o 
  -2   6   7    10669.38    10938.10    185.21 o 
  -1   6   7     9632.47     9392.58    161.08 o 
   0   6   7     3894.52     3924.55     75.54 o 
   1   6   7     3768.87     3815.05     68.49 o 
   2   6   7     1993.97     1966.19     49.08 o 
   3   6   7     2221.41     2370.39     56.16 o 
   4   6   7     5331.69     5095.61     98.86 o 
   5   6   7     3318.07     3215.83     72.28 o 
   6   6   7     6497.90     6107.08    147.60 o 
   7   6   7     6384.08     6295.99    153.00 o 
   8   6   7        0.07       -4.57     37.03 o 
   9   6   7     2957.16     2848.21     81.50 o 
  10   6   7     6374.65     6239.21    139.60 o 
  11   6   7     2383.95     2399.08    175.36 o 
  12   6   7     5410.04     5352.40    261.87 o 
  13   6   7       41.44       23.65     49.46 o 
 -14   7   7      314.72      223.95     60.48 o 
 -13   7   7       70.70      134.21     72.97 o 
 -12   7   7      310.12      338.21     54.57 o 
 -11   7   7     1864.47     1857.63     79.18 o 
 -10   7   7     1840.78     1739.98     69.59 o 
  -9   7   7    26910.47    27050.27    482.60 o 
  -8   7   7      489.38      531.90     36.57 o 
  -7   7   7    13878.27    13724.83    261.43 o 
  -6   7   7     2691.78     2598.09     65.33 o 
  -5   7   7      206.91      189.79     29.38 o 
  -4   7   7     1005.69     1006.23     44.61 o 
  -3   7   7     2689.58     2589.38     56.69 o 
  -2   7   7       24.44       32.06     21.31 o 
  -1   7   7      840.31      776.23     29.83 o 
   0   7   7     1069.85     1130.54     31.63 o 
   1   7   7     3422.04     3434.35     72.89 o 
   2   7   7      174.27      191.87     25.84 o 
   3   7   7     5769.66     5514.11    105.13 o 
   4   7   7     1221.05     1256.71     52.52 o 
   5   7   7    11616.03    11132.25    425.93 o 
   6   7   7     2441.30     2313.61     69.69 o 
   7   7   7     3672.24     3548.36    101.77 o 
   8   7   7      524.39      558.79     45.67 o 
   9   7   7     5050.44     5058.46    120.13 o 
  10   7   7      671.05      726.48     50.26 o 
  11   7   7     8425.67     7970.96    171.77 o 
  12   7   7        5.59      -24.55     47.91 o 
 -14   8   7      233.19      128.18     59.45 o 
 -13   8   7      719.74      773.34     67.26 o 
 -12   8   7      636.06      673.08     68.51 o 
 -11   8   7        0.84       12.93     40.22 o 
 -10   8   7     1999.65     2084.19     74.04 o 
  -9   8   7       85.90       96.00     38.39 o 
  -8   8   7     5647.50     5644.77    135.68 o 
  -7   8   7     1579.95     1619.20     51.98 o 
  -6   8   7     6178.91     6242.84    127.36 o 
  -5   8   7       62.55       72.81     28.22 o 
  -4   8   7     1047.18     1136.89     42.86 o 
  -3   8   7     3929.14     4017.98     79.96 o 
  -2   8   7     1485.91     1378.05     39.89 o 
  -1   8   7     8381.53     8304.34    146.57 o 
   0   8   7     2726.19     2755.99     58.96 o 
   1   8   7      317.83      334.33     35.03 o 
   2   8   7     3875.79     3724.03    100.03 o 
   3   8   7     4292.79     4190.18     85.72 o 
   4   8   7     3292.99     3215.79     82.13 o 
   5   8   7     2297.71     2137.44     95.93 o 
   6   8   7     1398.42     1438.45     57.14 o 
   7   8   7       89.16      137.17     40.53 o 
   8   8   7      130.72      176.41     43.58 o 
   9   8   7      145.79      160.53     43.36 o 
  10   8   7     2167.64     2085.80     73.65 o 
  11   8   7       13.55      -17.97     44.77 o 
  12   8   7     1648.09     1894.86     83.86 o 
 -13   9   7     1161.11     1324.69     83.71 o 
 -12   9   7        0.16       12.97     42.86 o 
 -11   9   7      133.62      195.78     44.54 o 
 -10   9   7      761.99      750.87     52.02 o 
  -9   9   7      793.56      725.16     47.65 o 
  -8   9   7      573.48      591.98     50.73 o 
  -7   9   7      590.80      586.08     41.70 o 
  -6   9   7     1572.10     1654.59     53.11 o 
  -5   9   7      167.92      175.96     31.42 o 
  -4   9   7      207.87      216.17     30.99 o 
  -3   9   7      120.51      113.98     26.07 o 
  -2   9   7     7052.19     7135.96    130.02 o 
  -1   9   7      257.09      253.54     25.88 o 
   0   9   7     1096.35     1058.29     39.41 o 
   1   9   7     2102.07     1980.05     52.22 o 
   2   9   7      933.26      868.78     43.74 o 
   3   9   7      677.62      597.25     45.33 o 
   4   9   7      310.99      355.53     37.86 o 
   5   9   7       12.31       43.13     36.31 o 
   6   9   7     4448.80     4218.44    104.03 o 
   7   9   7      946.22      880.32     51.72 o 
   8   9   7     1869.19     1836.29     68.47 o 
   9   9   7       50.57      142.45     56.55 o 
  10   9   7       20.00      -40.26     43.13 o 
  11   9   7       85.30      125.39     44.93 o 
 -12  10   7     1588.99     1658.89     73.17 o 
 -11  10   7     1613.24     1692.91    123.73 o 
 -10  10   7       17.57      -39.47     39.47 o 
  -9  10   7     1097.92     1041.52     57.59 o 
  -8  10   7      582.54      746.28     47.46 o 
  -7  10   7     2618.61     2657.00     80.50 o 
  -6  10   7       42.21       64.08     33.18 o 
  -5  10   7      872.57      847.21     50.98 o 
  -4  10   7      602.67      573.59     37.08 o 
  -3  10   7      111.74      118.39     31.21 o 
  -2  10   7       35.48       69.74     26.07 o 
  -1  10   7      740.49      762.11     44.47 o 
   0  10   7     2078.25     2037.90     55.04 o 
   1  10   7      100.45       98.27     28.06 o 
   2  10   7     9764.69     9110.45    184.07 o 
   3  10   7       38.41       25.56     33.09 o 
   4  10   7      188.47      208.19     36.92 o 
   5  10   7       11.72        1.79     34.78 o 
   6  10   7     2381.33     2338.18     87.22 o 
   7  10   7     2410.66     2452.05    108.93 o 
   8  10   7      610.18      696.73     52.29 o 
   9  10   7     1002.05     1043.01     59.09 o 
  10  10   7      148.48       81.89     48.77 o 
  11  10   7      307.97      418.56     53.32 o 
 -12  11   7      542.33      636.61     57.42 o 
 -11  11   7     3223.61     3385.58    104.55 o 
 -10  11   7      185.31       99.13     44.00 o 
  -9  11   7      101.34      156.33     41.55 o 
  -8  11   7        4.52       19.02     45.38 o 
  -7  11   7      562.42      589.22     46.42 o 
  -6  11   7      406.57      462.72     42.14 o 
  -5  11   7     1040.56     1081.50     51.15 o 
  -4  11   7     4536.80     4167.88     95.49 o 
  -3  11   7     1978.95     1926.88     67.14 o 
  -2  11   7      909.90     1000.58     39.54 o 
  -1  11   7     2357.28     2322.53     66.84 o 
   0  11   7     7112.56     6725.08    144.03 o 
   1  11   7     8442.70     7726.52    255.23 o 
   2  11   7      237.28      210.18     35.97 o 
   3  11   7     4365.88     4276.83    114.68 o 
   4  11   7      302.53      293.28     48.49 o 
   5  11   7      823.19      857.38     49.13 o 
   6  11   7     2625.05     2557.78     79.37 o 
   7  11   7      766.86      850.57     54.29 o 
   8  11   7      418.84      446.25     50.39 o 
   9  11   7       36.08       39.55     46.12 o 
  10  11   7      997.71      993.92     62.58 o 
 -11  12   7      483.14      488.68     56.81 o 
 -10  12   7     5703.35     5615.42    149.87 o 
  -9  12   7      287.84      227.62     43.98 o 
  -8  12   7     3500.85     3718.15    174.11 o 
  -7  12   7     3381.04     3370.25     98.10 o 
  -6  12   7     5832.88     5771.46    141.26 o 
  -5  12   7      279.59      333.52     38.53 o 
  -4  12   7     1421.18     1364.50     96.24 o 
  -3  12   7      157.51      194.49     33.68 o 
  -2  12   7     1271.57     1186.12     50.80 o 
  -1  12   7      806.08      840.02     46.47 o 
   0  12   7     9949.86     9435.89    294.69 o 
   1  12   7     2512.51     2296.57     79.96 o 
   2  12   7     6535.66     6457.89    144.12 o 
   3  12   7     1262.40     1310.38     56.33 o 
   4  12   7     8069.48     8021.89    171.18 o 
   5  12   7      432.39      426.27     45.21 o 
   6  12   7       68.01      100.20     42.42 o 
   7  12   7        7.86       15.26     45.67 o 
   8  12   7      924.08      979.82     60.11 o 
   9  12   7      919.14     1018.41     61.51 o 
 -10  13   7      416.03      341.90     57.68 o 
  -9  13   7     3000.25     3251.79    101.92 o 
  -8  13   7      622.82      554.56     51.48 o 
  -7  13   7     6424.06     6700.16    167.99 o 
  -6  13   7     2711.27     2850.96     88.44 o 
  -5  13   7      205.69      183.84     40.08 o 
  -4  13   7     7853.88     7573.78    174.56 o 
  -3  13   7      441.80      364.34     55.91 o 
  -2  13   7       12.46       35.34     40.63 o 
  -1  13   7     3057.66     3020.89     84.24 o 
   0  13   7        2.20       -4.99     37.87 o 
   1  13   7     1475.61     1577.09     69.15 o 
   2  13   7      330.61      369.38     41.75 o 
   3  13   7     6921.30     6775.48    150.44 o 
   4  13   7      606.23      613.67     48.73 o 
   5  13   7     1466.09     1512.76     65.11 o 
   6  13   7      943.13     1047.72     58.82 o 
   7  13   7     1044.37     1080.60     62.78 o 
   8  13   7     6028.42     6329.60    239.41 o 
  -8  14   7     2334.46     2679.79    102.16 o 
  -7  14   7      846.65      852.86     66.62 o 
  -6  14   7       11.08      -40.12     40.12 o 
  -5  14   7     3577.62     3828.74    108.04 o 
  -4  14   7      161.50      207.85     51.34 o 
  -3  14   7     2253.95     2396.68    130.75 o 
  -2  14   7     1332.62     1269.05     74.33 o 
  -1  14   7      338.19      328.22     47.23 o 
   0  14   7      142.25      166.73     41.93 o 
   1  14   7       33.39      -41.04     63.52 o 
   2  14   7      163.59      240.25     41.82 o 
   3  14   7        2.75       19.61     40.48 o 
   4  14   7     1044.94     1174.23     59.21 o 
   5  14   7      485.74      507.55     51.99 o 
   6  14   7      639.70      656.56     54.40 o 
   7  14   7     3794.18     3953.37    111.76 o 
  -7  15   7       24.58       61.04     45.13 o 
  -6  15   7       66.17       29.89     44.30 o 
  -5  15   7      724.65      814.48     96.65 o 
  -4  15   7      159.67      205.80     81.09 o 
  -3  15   7     1017.48     1062.11     72.06 o 
  -2  15   7     1016.75      962.95     77.53 o 
  -1  15   7        7.09       -4.11     47.96 o 
   0  15   7      866.68      822.22     65.18 o 
   1  15   7      614.56      636.76     71.14 o 
   2  15   7      888.51      854.65     52.76 o 
   3  15   7      803.17      820.16     58.55 o 
   4  15   7      390.68      473.62     50.37 o 
   5  15   7      300.21      334.24     49.27 o 
  -4  16   7      816.49      741.64     97.58 o 
  -3  16   7      419.12      395.16     86.55 o 
  -2  16   7      327.35      395.53     94.74 o 
  -1  16   7      421.19      530.73     67.66 o 
   0  16   7      162.68      198.72     66.71 o 
   1  16   7       56.28       44.89     53.14 o 
   2  16   7        2.52       29.54     47.36 o 
 -14   0   8      242.26      272.76     77.20 o 
 -12   0   8      494.63      526.18    124.53 o 
 -10   0   8     3281.44     3275.92    127.34 o 
  -8   0   8     2593.10     2462.10     99.88 o 
  -6   0   8        2.64       37.33     41.44 o 
  -4   0   8     5559.18     5409.55    137.77 o 
  -2   0   8     3916.04     4082.97    109.01 o 
   0   0   8    10574.96    11036.87    224.18 o 
   2   0   8     7653.26     8522.12    178.06 o 
   4   0   8        4.07       12.87     25.55 o 
   6   0   8    10534.57    10630.47    221.80 o 
   8   0   8     2640.30     2599.36    121.28 o 
  10   0   8      220.38      186.71     63.21 o 
  12   0   8     1152.23     1237.57     92.70 o 
 -15   1   8      132.87      187.69     66.75 o 
 -14   1   8       15.22       35.63     79.75 o 
 -13   1   8      807.61      952.51     61.46 o 
 -12   1   8     6670.65     6656.72    156.41 o 
 -11   1   8      176.45      204.76     41.24 o 
 -10   1   8     3980.97     3883.60    113.18 o 
  -9   1   8     3642.70     3543.57     94.12 o 
  -8   1   8      158.61      182.32     34.09 o 
  -7   1   8     3761.86     3555.68     88.62 o 
  -6   1   8     3636.99     3314.02     72.77 o 
  -5   1   8      426.34      396.06     27.65 o 
  -4   1   8    12133.34    12382.10    205.85 o 
  -3   1   8     1185.73     1175.43     33.89 o 
  -2   1   8       90.09      107.26     21.05 o 
  -1   1   8     1052.63     1096.58     32.98 o 
   0   1   8       86.26       56.74     17.30 o 
   1   1   8       14.46       51.89     15.41 o 
   2   1   8      346.60      335.34     19.39 o 
   3   1   8       43.21       30.96     18.54 o 
   4   1   8      773.06      727.46     28.94 o 
   5   1   8     8134.84     7833.54    129.21 o 
   6   1   8      888.11      900.21     32.87 o 
   7   1   8     4146.59     4141.68     95.99 o 
   8   1   8     7026.64     7237.94    150.10 o 
   9   1   8        4.44        2.13     41.58 o 
  10   1   8     3041.54     2985.33    164.26 o 
  11   1   8     1728.16     1904.24     75.05 o 
  12   1   8       23.76       14.40     51.74 o 
  13   1   8      866.29     1098.24     78.94 o 
 -15   2   8      512.40      571.11     61.85 o 
 -14   2   8      653.93      786.46     61.18 o 
 -13   2   8       89.50       29.90     69.68 o 
 -12   2   8      173.83      138.81     46.76 o 
 -11   2   8     8645.83     8821.42    192.72 o 
 -10   2   8     7150.36     7255.93    161.50 o 
  -9   2   8      499.11      552.47     42.68 o 
  -8   2   8     8196.67     7652.79    165.02 o 
  -7   2   8     1203.94     1201.60     40.82 o 
  -6   2   8    15955.69    15334.96    276.10 o 
  -5   2   8     5599.63     5276.43    116.63 o 
  -4   2   8     7943.60     8075.87    139.03 o 
  -3   2   8     1926.35     2113.14     46.69 o 
  -2   2   8     2039.76     2207.71     48.19 o 
  -1   2   8      728.45      656.45     26.94 o 
   0   2   8     5617.69     5612.02     97.73 o 
   1   2   8      115.37      136.50     16.12 o 
   2   2   8    10345.16     9783.68    142.23 o 
   3   2   8     1334.46     1277.64     31.42 o 
   4   2   8     9359.21     9011.88    158.16 o 
   5   2   8     1210.63     1169.38     61.78 o 
   6   2   8     7262.98     7002.04    130.31 o 
   7   2   8     5192.50     5153.74    109.50 o 
   8   2   8      119.16      106.95     30.83 o 
   9   2   8     2758.68     2817.23     90.08 o 
  10   2   8     2496.65     2539.16     84.88 o 
  11   2   8     2086.59     2001.50     92.14 o 
  12   2   8     3452.64     3729.08    134.00 o 
  13   2   8     2756.49     2697.81    110.63 o 
 -15   3   8     1716.27     1746.44    214.36 o 
 -14   3   8     1671.42     1914.19     81.16 o 
 -13   3   8      673.07      687.65     55.77 o 
 -12   3   8      107.22      156.33     44.48 o 
 -11   3   8     1514.13     1602.22     63.92 o 
 -10   3   8      123.42      114.68     46.31 o 
  -9   3   8     7408.53     6992.72    176.72 o 
  -8   3   8       60.72       77.38     27.37 o 
  -7   3   8    10397.86     9924.07    186.65 o 
  -6   3   8     1645.42     1601.67     46.06 o 
  -5   3   8    22904.90    22458.18    396.75 o 
  -4   3   8      519.60      506.66     32.83 o 
  -3   3   8     6410.08     6305.57    111.17 o 
  -2   3   8    11878.34    11911.66    199.69 o 
  -1   3   8     1215.29     1198.72     37.29 o 
   0   3   8    10779.68    10905.84    168.18 o 
   1   3   8    29779.28    30042.71    414.41 o 
   2   3   8      175.41      159.60     17.40 o 
   3   3   8    21910.33    20618.84    319.05 o 
   4   3   8     6175.74     5919.33    227.96 o 
   5   3   8     5021.71     4956.17    120.33 o 
   6   3   8      721.21      677.56     37.20 o 
   7   3   8      886.78      827.36     56.91 o 
   8   3   8     1031.04      951.17     41.08 o 
   9   3   8     1030.87      998.20     42.46 o 
  10   3   8      109.76      141.65     77.60 o 
  11   3   8     1362.74     1316.86     80.95 o 
  12   3   8     1375.46     1370.62     82.59 o 
  13   3   8     1872.80     1920.28     98.88 o 
 -15   4   8      848.59      925.97     79.63 o 
 -14   4   8      262.24      213.99     61.08 o 
 -13   4   8     5314.82     5255.94    144.11 o 
 -12   4   8     5658.67     5662.24    138.38 o 
 -11   4   8     5966.86     5677.60    216.90 o 
 -10   4   8      188.37      117.06     36.21 o 
  -9   4   8     2274.98     2201.69     69.32 o 
  -8   4   8      402.89      357.30     32.67 o 
  -7   4   8      413.91      443.07     31.37 o 
  -6   4   8      971.83     1055.21     39.26 o 
  -5   4   8     5199.59     5258.98    106.35 o 
  -4   4   8     7919.92     7550.23    143.84 o 
  -3   4   8    20872.75    21229.81    346.71 o 
  -2   4   8     3520.38     3563.27     69.51 o 
  -1   4   8    24610.04    26043.53    422.47 o 
   0   4   8     9223.90     9167.10    157.25 o 
   1   4   8     1615.18     1519.86     36.70 o 
   2   4   8    15637.99    15386.03    257.53 o 
   3   4   8      192.79      188.01     26.03 o 
   4   4   8     5610.88     5345.21    113.88 o 
   5   4   8     6730.57     6327.16    149.55 o 
   6   4   8        2.37       -5.96     32.28 o 
   7   4   8     7331.60     6709.60    239.40 o 
   8   4   8        0.24      -29.74     29.74 o 
   9   4   8     2453.07     2625.46    118.41 o 
  10   4   8      437.88      424.15     42.27 o 
  11   4   8     4234.76     4135.00    146.09 o 
  12   4   8      353.44      344.43     74.12 o 
  13   4   8        4.80       30.87     75.10 o 
 -14   5   8      884.97      882.51     82.72 o 
 -13   5   8      650.73      676.87     65.00 o 
 -12   5   8     5837.40     5887.19    143.05 o 
 -11   5   8      274.31      330.27     42.39 o 
 -10   5   8     2600.02     2485.01     77.49 o 
  -9   5   8     2078.84     1963.77     57.87 o 
  -8   5   8     1870.17     1711.29     55.94 o 
  -7   5   8     3585.17     3542.25     81.19 o 
  -6   5   8     9485.62     9617.38    181.79 o 
  -5   5   8     1854.77     1744.45     60.83 o 
  -4   5   8     3997.78     3701.98     87.23 o 
  -3   5   8     1765.02     1633.97     41.14 o 
  -2   5   8     1822.72     1613.94     41.19 o 
  -1   5   8       28.75       27.69     20.10 o 
   0   5   8     3782.96     3900.63     70.16 o 
   1   5   8      105.70       67.44     19.60 o 
   2   5   8     3353.54     3238.63     69.09 o 
   3   5   8     3197.89     3181.53     69.13 o 
   4   5   8      667.74      665.36     33.39 o 
   5   5   8     1275.99     1337.65     49.02 o 
   6   5   8     2487.78     2274.51     65.85 o 
   7   5   8      131.71       57.85     34.94 o 
   8   5   8     3674.76     3685.25    176.29 o 
   9   5   8       30.78       -9.74     36.91 o 
  10   5   8     4545.98     4307.11    178.37 o 
  11   5   8     2735.07     2376.26     91.34 o 
  12   5   8       34.50       33.20     59.08 o 
  13   5   8     1030.18      997.76    122.73 o 
 -14   6   8      230.32      368.22     63.54 o 
 -13   6   8      146.58      209.00     60.28 o 
 -12   6   8        3.39      -28.64     51.40 o 
 -11   6   8     3340.80     3271.57    110.75 o 
 -10   6   8        9.73        2.38     32.37 o 
  -9   6   8       48.72       77.94     30.60 o 
  -8   6   8      783.11      800.52     38.91 o 
  -7   6   8     2712.16     2720.56     69.47 o 
  -6   6   8      723.44      730.77     37.13 o 
  -5   6   8     1618.72     1598.04     48.62 o 
  -4   6   8      504.26      472.22     31.21 o 
  -3   6   8      336.68      361.40     31.88 o 
  -2   6   8      824.37      780.27     32.46 o 
  -1   6   8     4017.49     4190.04     81.25 o 
   0   6   8        1.67       -7.60     19.57 o 
   1   6   8      303.32      348.90     27.30 o 
   2   6   8      153.73      178.74     28.55 o 
   3   6   8     3210.42     3208.42     71.07 o 
   4   6   8     1822.47     1776.64     50.44 o 
   5   6   8     1041.11      999.13     41.92 o 
   6   6   8       87.33       66.15     37.60 o 
   7   6   8       16.95       -3.72     35.48 o 
   8   6   8      369.20      422.83     44.99 o 
   9   6   8     3190.72     3087.44    106.69 o 
  10   6   8       41.56       69.68     40.99 o 
  11   6   8      318.71      313.35     47.29 o 
  12   6   8      366.43      385.68     95.19 o 
 -14   7   8      714.89      870.14     74.91 o 
 -13   7   8      662.46      696.01     67.56 o 
 -12   7   8       44.50       82.91     51.60 o 
 -11   7   8      606.55      535.24     57.62 o 
 -10   7   8      914.63      945.28     54.60 o 
  -9   7   8     2674.88     2716.58     72.40 o 
  -8   7   8     1005.97     1026.79     47.71 o 
  -7   7   8     4978.70     5055.98    121.42 o 
  -6   7   8     1652.83     1644.59     55.88 o 
  -5   7   8       72.01       62.65     41.92 o 
  -4   7   8      988.02     1092.96     41.77 o 
  -3   7   8        0.75      -22.49     25.49 o 
  -2   7   8      334.34      343.32     25.67 o 
  -1   7   8     1786.15     1875.55     47.33 o 
   0   7   8     3967.66     3996.80     73.11 o 
   1   7   8      803.44      826.00     34.80 o 
   2   7   8      536.91      496.84     31.34 o 
   3   7   8      107.01      132.21     28.07 o 
   4   7   8     6155.37     6179.03    118.80 o 
   5   7   8     7207.32     6917.15    146.31 o 
   6   7   8        7.00       59.80     38.04 o 
   7   7   8      268.46      360.49     45.02 o 
   8   7   8      568.21      646.43     48.66 o 
   9   7   8      535.23      554.61     48.14 o 
  10   7   8     2016.03     1978.75     72.17 o 
  11   7   8     1636.66     1648.05     68.50 o 
  12   7   8       42.42       32.10     51.20 o 
 -13   8   8     1183.52     1322.53     83.79 o 
 -12   8   8      138.00      203.49     57.89 o 
 -11   8   8      718.67      696.24     52.25 o 
 -10   8   8     3767.06     3874.92    108.23 o 
  -9   8   8     1173.39     1100.37     54.91 o 
  -8   8   8    15317.46    15721.54    291.05 o 
  -7   8   8      387.75      428.19     34.52 o 
  -6   8   8    11013.79    10999.90    236.83 o 
  -5   8   8     7121.77     7285.37    145.33 o 
  -4   8   8       16.20       50.73     28.91 o 
  -3   8   8      899.30      926.21     42.06 o 
  -2   8   8     1219.49     1132.45     38.02 o 
  -1   8   8     4747.73     4808.32    100.62 o 
   0   8   8      690.03      741.50     46.86 o 
   1   8   8      784.48      797.88     35.81 o 
   2   8   8     1015.43     1047.21     40.47 o 
   3   8   8        4.34       46.66     27.89 o 
   4   8   8     9805.59     9887.60    198.30 o 
   5   8   8       55.53       88.13     36.77 o 
   6   8   8     7249.19     7434.98    178.31 o 
   7   8   8      803.81      915.80     51.93 o 
   8   8   8     1194.78     1304.23     62.15 o 
   9   8   8     1351.56     1443.59     63.13 o 
  10   8   8     2809.36     2778.96     86.73 o 
  11   8   8      956.63     1095.51     89.31 o 
 -13   9   8      871.08      925.41     73.13 o 
 -12   9   8     2515.28     2825.83    177.21 o 
 -11   9   8       20.32      -13.49     44.36 o 
 -10   9   8      812.08      830.61     53.81 o 
  -9   9   8     7519.35     7731.46    179.81 o 
  -8   9   8      194.95      196.51     38.03 o 
  -7   9   8     5788.12     5894.64    125.36 o 
  -6   9   8      265.89      306.18     33.84 o 
  -5   9   8      431.49      428.84     36.20 o 
  -4   9   8     7868.70     7864.65    174.42 o 
  -3   9   8      204.01      189.49     31.64 o 
  -2   9   8    13075.88    12577.84    236.48 o 
  -1   9   8     1671.88     1678.47     54.27 o 
   0   9   8    13173.44    13101.66    248.65 o 
   1   9   8       94.37       85.65     28.49 o 
   2   9   8     2441.83     2361.47     69.54 o 
   3   9   8      760.20      872.27     45.83 o 
   4   9   8     3992.48     3885.75     97.28 o 
   5   9   8     1833.95     1947.39     66.70 o 
   6   9   8     4592.49     4720.77    114.79 o 
   7   9   8     4307.75     4385.87    119.74 o 
   8   9   8     3270.39     3447.34     98.11 o 
   9   9   8      239.69      269.12     51.89 o 
  10   9   8     2386.86     2532.27     84.21 o 
  11   9   8     2221.72     2278.42     81.77 o 
 -12  10   8      324.85      309.53     59.71 o 
 -11  10   8     3247.92     3632.38    117.03 o 
 -10  10   8      143.20      129.61     44.17 o 
  -9  10   8      616.74      646.71     50.01 o 
  -8  10   8      151.67      221.19     39.54 o 
  -7  10   8      214.80      230.70     38.82 o 
  -6  10   8     3302.09     3287.19     91.67 o 
  -5  10   8      136.42      141.13     48.13 o 
  -4  10   8      298.90      315.21     34.04 o 
  -3  10   8    14059.36    13865.04    258.55 o 
  -2  10   8      222.53      193.41     30.84 o 
  -1  10   8    17425.76    16793.37    312.72 o 
   0  10   8       54.42       56.51     28.23 o 
   1  10   8     6914.20     6907.78    146.94 o 
   2  10   8     4772.35     4505.23    106.66 o 
   3  10   8     1663.47     1583.12     60.23 o 
   4  10   8       81.66       85.86     43.18 o 
   5  10   8     9031.04     9137.20    190.41 o 
   6  10   8      288.03      371.66     49.17 o 
   7  10   8     2979.12     3056.26     89.87 o 
   8  10   8        9.10        7.12     45.65 o 
   9  10   8     1145.95     1212.22     63.92 o 
  10  10   8       85.99      127.82     46.57 o 
 -11  11   8       36.37       53.99     46.09 o 
 -10  11   8      227.34      191.96     45.87 o 
  -9  11   8     3750.51     4005.44    113.52 o 
  -8  11   8       82.16       99.86     40.34 o 
  -7  11   8     2106.61     2143.22     75.07 o 
  -6  11   8     2522.94     2385.15     76.73 o 
  -5  11   8      699.35      821.10     91.43 o 
  -4  11   8      788.96      769.37     42.84 o 
  -3  11   8        9.35      -21.22     33.10 o 
  -2  11   8     2718.17     2690.20     85.17 o 
  -1  11   8     2257.10     2163.72     75.78 o 
   0  11   8    10019.67     9733.38    196.31 o 
   1  11   8      312.55      317.85     38.59 o 
   2  11   8        4.01      -15.31     36.35 o 
   3  11   8     3383.07     3361.53     90.23 o 
   4  11   8     1928.01     2001.78     69.36 o 
   5  11   8     2436.76     2344.45     76.66 o 
   6  11   8      867.42      926.18     67.02 o 
   7  11   8      310.35      352.40     48.95 o 
   8  11   8       27.17       83.86     60.66 o 
   9  11   8      284.61      320.81     51.10 o 
 -10  12   8       49.38       70.92     46.48 o 
  -9  12   8      510.62      618.35     52.65 o 
  -8  12   8     3849.62     3888.73    110.02 o 
  -7  12   8      365.20      443.59     46.34 o 
  -6  12   8      171.02      193.77     40.36 o 
  -5  12   8      113.01       35.13     38.21 o 
  -4  12   8     1536.70     1469.90     98.56 o 
  -3  12   8      153.12       93.23     67.53 o 
  -2  12   8     1162.32     1044.83     57.94 o 
  -1  12   8      124.78       74.01     42.86 o 
   0  12   8       71.26       84.71     41.19 o 
   1  12   8      464.60      430.60     43.57 o 
   2  12   8     1372.66     1409.55     65.18 o 
   3  12   8        0.73       -6.36     38.24 o 
   4  12   8      195.37      134.74     43.10 o 
   5  12   8       50.84       66.41     42.16 o 
   6  12   8     2744.62     2723.33     86.07 o 
   7  12   8       48.09       21.60     49.48 o 
   8  12   8        3.34       62.65     55.58 o 
  -9  13   8       58.13       71.99     47.75 o 
  -8  13   8       54.04       93.30     44.92 o 
  -7  13   8      828.15      883.32     55.28 o 
  -6  13   8      475.57      589.35     48.55 o 
  -5  13   8     1346.20     1478.10    124.86 o 
  -4  13   8      531.71      633.75     80.61 o 
  -3  13   8     1004.47      925.50     65.56 o 
  -2  13   8        3.80       53.71     44.79 o 
  -1  13   8      272.31      233.85     49.66 o 
   0  13   8       43.16       -1.58     44.15 o 
   1  13   8     2513.49     2392.99     76.72 o 
   2  13   8      956.77      960.05     53.10 o 
   3  13   8     2108.75     2044.64     71.79 o 
   4  13   8      379.53      287.03     59.66 o 
   5  13   8       36.01       24.58     42.46 o 
   6  13   8      182.43      145.85     47.54 o 
   7  13   8      727.40      770.98     59.02 o 
  -8  14   8      106.86       63.48     49.98 o 
  -7  14   8      717.35      661.68     53.77 o 
  -6  14   8      216.83      247.23     60.51 o 
  -5  14   8     2923.52     2919.26    119.43 o 
  -4  14   8      804.75      806.25     88.88 o 
  -3  14   8     3040.91     2952.16    112.60 o 
  -2  14   8      333.28      320.32     55.64 o 
  -1  14   8      578.30      695.83     57.31 o 
   0  14   8      166.89      253.76     56.87 o 
   1  14   8      698.93      859.37     59.68 o 
   2  14   8     1357.18     1264.13     60.03 o 
   3  14   8      404.21      433.15     47.68 o 
   4  14   8       52.45      120.04     44.31 o 
   5  14   8       52.51       31.43     49.86 o 
   6  14   8      205.43      190.09     50.84 o 
  -6  15   8     5656.56     5994.45    223.29 o 
  -5  15   8      378.65      399.26     85.15 o 
  -4  15   8     2368.82     2320.08    136.07 o 
  -3  15   8      145.81      105.51     52.69 o 
  -2  15   8     1856.48     1827.03     93.95 o 
  -1  15   8      217.88      235.40     58.84 o 
   0  15   8      567.48      576.44     87.45 o 
   1  15   8      880.36      969.01     56.58 o 
   2  15   8      574.10      611.24     51.38 o 
   3  15   8     1197.38     1170.94     63.24 o 
   4  15   8      626.86      545.80     53.15 o 
  -1  16   8      660.45      826.70    148.04 o 
 -15   0   9       87.11      131.07     83.76 o 
 -13   0   9     9179.22     9195.63    293.93 o 
 -11   0   9    23028.67    23688.03    664.86 o 
  -9   0   9    12479.23    12254.50    358.37 o 
  -7   0   9      410.11      428.78     55.43 o 
  -5   0   9    12603.05    12506.79    356.83 o 
  -3   0   9    16896.29    16904.33    396.22 o 
  -1   0   9      157.44      232.80     36.44 o 
   1   0   9    11051.67    11172.86    229.68 o 
   3   0   9    16266.37    15969.00    322.33 o 
   5   0   9      186.02      233.38     55.45 o 
   7   0   9     8111.69     8041.06    207.79 o 
   9   0   9    23269.04    24003.57    711.42 o 
  11   0   9     5816.96     5902.44    216.52 o 
  13   0   9       18.47      126.59    104.87 o 
 -15   1   9     1282.54     1284.75     73.23 o 
 -14   1   9      174.63      156.38     51.92 o 
 -13   1   9     1398.14     1373.55     76.94 o 
 -12   1   9     5545.84     5458.37    134.91 o 
 -11   1   9     1725.66     1631.48     90.19 o 
 -10   1   9    15688.55    15445.10    314.15 o 
  -9   1   9      219.79      214.21     37.33 o 
  -8   1   9      703.31      650.62     42.08 o 
  -7   1   9     7633.89     7525.82    162.66 o 
  -6   1   9     2108.31     2035.40     62.27 o 
  -5   1   9     1729.78     1603.81     56.84 o 
  -4   1   9     8915.60     8824.49    151.72 o 
  -3   1   9    11374.15    11570.58    195.62 o 
  -2   1   9     3622.07     3337.36     67.84 o 
  -1   1   9       36.51        9.30     22.48 o 
   0   1   9     3707.40     3595.28     60.56 o 
   1   1   9     7680.75     7320.19    110.39 o 
   2   1   9     7652.84     7437.35    112.71 o 
   3   1   9    14098.85    14438.22    207.66 o 
   4   1   9     5731.38     5542.39    106.28 o 
   5   1   9      898.23      909.45     45.05 o 
   6   1   9     2573.90     2652.04     60.79 o 
   7   1   9      487.82      453.83     39.62 o 
   8   1   9     4761.24     4858.91    110.70 o 
   9   1   9      322.79      319.10     75.67 o 
  10   1   9     6731.53     6960.41    173.17 o 
  11   1   9       32.67       87.70     47.81 o 
  12   1   9     1273.12     1244.51     77.93 o 
  13   1   9       85.20      136.27     59.94 o 
 -15   2   9      266.15      296.50     61.35 o 
 -14   2   9       12.80       22.28     52.40 o 
 -13   2   9      150.18      100.11     50.37 o 
 -12   2   9     1775.22     1824.28    102.85 o 
 -11   2   9      501.43      510.22     46.00 o 
 -10   2   9       14.10       27.72     37.98 o 
  -9   2   9       72.85       30.91     34.91 o 
  -8   2   9       29.33      -32.99     32.99 o 
  -7   2   9       24.96       12.35     32.45 o 
  -6   2   9     3679.08     3648.96     81.32 o 
  -5   2   9        6.31        7.67     25.31 o 
  -4   2   9    10450.70     9968.37    185.23 o 
  -3   2   9       35.97        3.71     21.29 o 
  -2   2   9     5990.53     6283.15    112.52 o 
  -1   2   9      259.35      234.89     24.76 o 
   0   2   9     5219.69     5431.29     91.83 o 
   1   2   9      155.77       89.92     18.14 o 
   2   2   9    15985.48    15494.31    220.62 o 
   3   2   9     4422.06     4453.60     80.52 o 
   4   2   9     4768.17     4763.27     97.31 o 
   5   2   9      904.39      959.13     53.80 o 
   6   2   9        4.59       16.46     29.54 o 
   7   2   9       56.10       29.74     30.57 o 
   8   2   9      241.93      409.07     45.65 o 
   9   2   9      189.69      144.45     38.64 o 
  10   2   9        3.82      -39.82     44.31 o 
  11   2   9     1588.84     1713.84     88.91 o 
  12   2   9       18.19      -52.45     52.45 o 
  13   2   9     1784.12     1982.80     99.47 o 
 -14   3   9       62.83      118.61     55.06 o 
 -13   3   9      625.01      638.31     55.22 o 
 -12   3   9      303.67      252.24     46.68 o 
 -11   3   9       11.86      -33.75     53.76 o 
 -10   3   9     1904.49     1892.90     66.38 o 
  -9   3   9     2507.16     2390.40     72.74 o 
  -8   3   9     2979.73     2785.99     78.00 o 
  -7   3   9     1839.41     1803.52     73.90 o 
  -6   3   9     3652.61     3446.83     77.96 o 
  -5   3   9      304.49      276.01     28.33 o 
  -4   3   9     1775.53     1872.50     69.65 o 
  -3   3   9     6844.32     6846.57    121.78 o 
  -2   3   9     1240.30     1253.45     36.38 o 
  -1   3   9      645.64      643.28     29.05 o 
   0   3   9      848.04      734.64     24.08 o 
   1   3   9     5067.54     5051.26     82.26 o 
   2   3   9      956.13      897.10     30.11 o 
   3   3   9     1052.64     1057.07     59.15 o 
   4   3   9       92.53       85.62     32.94 o 
   5   3   9      396.55      449.28     37.06 o 
   6   3   9      262.99      274.15     33.91 o 
   7   3   9      220.97      210.98     34.59 o 
   8   3   9     1111.95     1116.33     50.12 o 
   9   3   9       54.47       68.18     38.97 o 
  10   3   9     1666.75     1595.09     89.93 o 
  11   3   9     2573.40     2580.48    110.61 o 
  12   3   9      395.84      447.37     65.07 o 
 -14   4   9       46.81      -33.10     58.09 o 
 -13   4   9     1246.10     1262.84     65.33 o 
 -12   4   9      245.96      338.56     49.25 o 
 -11   4   9      882.06      809.03     52.02 o 
 -10   4   9      112.58      111.94     38.78 o 
  -9   4   9     1626.59     1557.66     59.85 o 
  -8   4   9     3529.37     3352.68     89.04 o 
  -7   4   9      992.11     1018.94     40.72 o 
  -6   4   9      130.94      147.51     28.36 o 
  -5   4   9     1062.37     1014.68     39.28 o 
  -4   4   9      117.59      100.30     26.66 o 
  -3   4   9       81.34       80.34     25.44 o 
  -2   4   9        7.86       34.87     22.81 o 
  -1   4   9    15021.43    15068.13    251.63 o 
   0   4   9     1432.14     1502.73     38.43 o 
   1   4   9     8655.68     8661.90    139.63 o 
   2   4   9      257.81      263.20     31.86 o 
   3   4   9        4.90       -7.50     26.92 o 
   4   4   9     4024.53     3927.99    173.28 o 
   5   4   9     1150.33     1125.46     65.11 o 
   6   4   9      432.05      389.86     34.59 o 
   7   4   9       46.38       59.79     30.84 o 
   8   4   9      477.02      472.51     45.98 o 
   9   4   9      368.40      287.25     48.04 o 
  10   4   9     1424.81     1520.35     71.57 o 
  11   4   9      212.02      234.04     62.56 o 
  12   4   9      941.95      979.27     75.78 o 
 -14   5   9     6189.55     6465.83    189.67 o 
 -13   5   9      893.45      970.63    108.49 o 
 -12   5   9     2193.53     2251.50     80.36 o 
 -11   5   9       17.01       60.79     40.63 o 
 -10   5   9      992.25      986.75     53.62 o 
  -9   5   9      448.69      448.02     40.99 o 
  -8   5   9     3806.83     3809.66    102.22 o 
  -7   5   9     1080.74     1010.32     42.29 o 
  -6   5   9      412.98      416.99     32.52 o 
  -5   5   9      810.77      720.61     35.45 o 
  -4   5   9     2067.20     1966.27     54.77 o 
  -3   5   9      898.64      911.85     37.72 o 
  -2   5   9    15216.53    15025.20    250.59 o 
  -1   5   9     2794.62     2885.12     69.85 o 
   0   5   9    19428.64    19615.40    297.85 o 
   1   5   9      985.53      915.54     36.92 o 
   2   5   9     3448.99     3398.83     84.82 o 
   3   5   9      677.66      757.24     35.46 o 
   4   5   9     2191.59     2118.78     62.10 o 
   5   5   9      274.59      282.28     33.87 o 
   6   5   9     3148.13     2973.76     84.16 o 
   7   5   9     3286.25     3120.34    148.32 o 
   8   5   9     2843.20     2715.65    134.66 o 
   9   5   9      913.31      905.90     54.98 o 
  10   5   9      789.50      830.99     61.55 o 
  11   5   9      807.48      720.00     75.33 o 
  12   5   9     2159.52     2220.56    151.57 o 
 -14   6   9     2127.88     2221.61    105.66 o 
 -13   6   9     3455.24     3541.07    125.39 o 
 -12   6   9     2003.16     1933.63     91.56 o 
 -11   6   9     3977.97     4165.54    112.01 o 
 -10   6   9     3380.32     3253.08    117.20 o 
  -9   6   9      173.60      271.26     39.80 o 
  -8   6   9    15891.33    15886.19    292.90 o 
  -7   6   9     3773.81     3747.11     86.88 o 
  -6   6   9     6300.40     6115.32    125.04 o 
  -5   6   9      949.46      882.16     50.04 o 
  -4   6   9      833.78      805.02     37.32 o 
  -3   6   9     7600.98     7720.09    164.73 o 
  -2   6   9      360.71      397.62     26.67 o 
  -1   6   9     8449.95     8436.02    148.75 o 
   0   6   9      106.87      140.41     26.58 o 
   1   6   9     7689.08     7606.68    138.84 o 
   2   6   9      165.57      147.95     29.31 o 
   3   6   9      402.51      372.15     32.09 o 
   4   6   9     8856.89     8642.77    261.03 o 
   5   6   9      383.20      388.35     48.55 o 
   6   6   9    12540.56    12296.00    241.12 o 
   7   6   9     4118.51     3892.78     99.34 o 
   8   6   9     4944.97     4884.27    201.49 o 
   9   6   9     2654.69     2550.33    170.38 o 
  10   6   9      984.81      932.80     53.52 o 
  11   6   9     1471.05     1477.79     76.21 o 
  12   6   9     3259.80     3121.88    202.34 o 
 -13   7   9     3155.10     3159.23    128.34 o 
 -12   7   9      812.90      870.66     69.43 o 
 -11   7   9      108.37       63.02     61.09 o 
 -10   7   9      468.38      423.80     53.98 o 
  -9   7   9     8043.17     8375.19    168.15 o 
  -8   7   9      122.68      145.40     39.35 o 
  -7   7   9     9066.45     9185.20    179.08 o 
  -6   7   9       36.81       56.81     30.85 o 
  -5   7   9     8610.51     8154.11    275.28 o 
  -4   7   9     3572.59     3627.69     83.24 o 
  -3   7   9      653.14      658.19     41.35 o 
  -2   7   9      973.42      945.19     38.81 o 
  -1   7   9     1829.95     1905.59     48.89 o 
   0   7   9      867.26      955.65     38.30 o 
   1   7   9      176.98      142.62     28.85 o 
   2   7   9      436.24      454.36     33.56 o 
   3   7   9     4102.58     4234.22     97.27 o 
   4   7   9     2280.26     2245.49     60.02 o 
   5   7   9    16770.71    16940.05    321.52 o 
   6   7   9       87.38      163.55     51.95 o 
   7   7   9     7913.23     7973.61    191.10 o 
   8   7   9       12.70      -30.32     44.73 o 
   9   7   9      442.04      488.79     49.38 o 
  10   7   9     1147.18     1116.00     94.14 o 
  11   7   9     4464.46     4136.06    155.86 o 
 -13   8   9      540.22      595.67     71.35 o 
 -12   8   9      112.07      150.94     54.28 o 
 -11   8   9       13.35      121.50     51.90 o 
 -10   8   9      227.89      228.31     51.04 o 
  -9   8   9      951.78      909.25     55.68 o 
  -8   8   9     5107.01     5246.73    135.35 o 
  -7   8   9      241.89      216.95     35.33 o 
  -6   8   9     1958.55     2006.34     60.15 o 
  -5   8   9      994.05     1127.60     45.09 o 
  -4   8   9     2279.65     2309.09     62.76 o 
  -3   8   9     3722.38     3596.94     82.93 o 
  -2   8   9      692.22      641.38     39.05 o 
  -1   8   9     7277.00     6939.62    142.86 o 
   0   8   9       87.13      121.97     32.11 o 
   1   8   9     1890.60     1926.81     53.26 o 
   2   8   9      871.13      934.51     39.49 o 
   3   8   9     1572.30     1690.52     59.15 o 
   4   8   9      428.88      485.52     43.21 o 
   5   8   9     6111.47     6163.84    137.76 o 
   6   8   9     2654.64     2941.47     85.53 o 
   7   8   9     2184.43     2086.40     72.64 o 
   8   8   9      548.01      574.94     53.27 o 
   9   8   9      115.97      135.26     47.75 o 
  10   8   9        0.74       26.09     60.97 o 
  11   8   9        2.82      -45.99     45.99 o 
 -12   9   9      168.81      259.63     82.63 o 
 -11   9   9      347.07      250.15     56.44 o 
 -10   9   9      695.76      745.14     52.60 o 
  -9   9   9      226.81      349.68     45.24 o 
  -8   9   9       76.07       74.67     46.65 o 
  -7   9   9        2.23       -1.12     33.33 o 
  -6   9   9      686.65      636.16     41.30 o 
  -5   9   9       12.55       53.03     43.86 o 
  -4   9   9       45.57       52.18     31.82 o 
  -3   9   9     7345.77     7183.98    145.09 o 
  -2   9   9     1586.58     1623.84     63.05 o 
  -1   9   9      366.43      337.60     35.60 o 
   0   9   9     8652.80     8460.31    154.74 o 
   1   9   9       45.30       52.90     28.44 o 
   2   9   9      291.64      325.43     39.93 o 
   3   9   9      937.26      943.07     50.55 o 
   4   9   9     4130.84     4159.26    103.67 o 
   5   9   9       29.91       30.28     40.25 o 
   6   9   9      504.73      554.00     49.87 o 
   7   9   9      170.52      157.53     44.68 o 
   8   9   9       37.83       44.81     51.53 o 
   9   9   9      723.37      866.85     65.08 o 
  10   9   9      213.96      207.22     48.87 o 
 -11  10   9      174.47      168.16     62.97 o 
 -10  10   9       78.71      120.07     45.57 o 
  -9  10   9      659.16      729.24     54.93 o 
  -8  10   9     1075.13     1109.99     59.71 o 
  -7  10   9       95.90       83.48     40.72 o 
  -6  10   9       23.88       16.68     33.36 o 
  -5  10   9       68.86       40.48     33.90 o 
  -4  10   9     5927.36     5929.26    126.26 o 
  -3  10   9     3186.27     3058.88    106.75 o 
  -2  10   9      983.55      971.15     53.07 o 
  -1  10   9      439.61      428.33     38.30 o 
   0  10   9      111.27       84.22     29.28 o 
   1  10   9      486.23      544.86     41.98 o 
   2  10   9      691.32      752.02     46.13 o 
   3  10   9     1348.83     1379.47     63.87 o 
   4  10   9      295.45      360.21     43.49 o 
   5  10   9        0.27       20.89     47.48 o 
   6  10   9       89.43       59.30     49.55 o 
   7  10   9     1604.85     1832.80     74.35 o 
   8  10   9      324.85      344.35     50.68 o 
   9  10   9     1003.89     1069.28     63.22 o 
 -10  11   9       87.20      234.72     66.58 o 
  -9  11   9        4.71      -24.11     42.06 o 
  -8  11   9      355.71      350.91     50.22 o 
  -7  11   9       84.12       82.72     43.94 o 
  -6  11   9      156.81      127.48     50.55 o 
  -5  11   9     5758.91     5652.00    124.39 o 
  -4  11   9       56.75       27.98     33.17 o 
  -3  11   9     4121.33     4153.79    113.97 o 
  -2  11   9     4127.99     4191.83    308.83 o 
  -1  11   9      715.95      625.38     41.72 o 
   0  11   9     4029.76     3982.40    100.25 o 
   1  11   9     2915.34     2947.40     83.86 o 
   2  11   9       90.62       90.97     39.67 o 
   3  11   9     5745.50     5691.07    131.74 o 
   4  11   9      725.48      753.91     51.18 o 
   5  11   9      547.94      702.87     52.33 o 
   6  11   9      122.51      160.85     47.98 o 
   7  11   9      649.70      689.24     57.37 o 
   8  11   9      821.54      782.82     66.61 o 
  -9  12   9      756.67      752.80     55.75 o 
  -8  12   9     2296.12     2348.30     84.58 o 
  -7  12   9     1208.67     1308.48     64.65 o 
  -6  12   9     7217.94     7144.87    170.25 o 
  -5  12   9     1800.66     1689.05     66.57 o 
  -4  12   9     5812.34     5692.58    166.58 o 
  -3  12   9      374.96      444.25     51.84 o 
  -2  12   9     2685.40     2608.13     76.54 o 
  -1  12   9      817.83      892.41     67.43 o 
   0  12   9     1359.99     1330.31     73.33 o 
   1  12   9      402.25      503.48     46.29 o 
   2  12   9     8177.93     8103.40    173.76 o 
   3  12   9      652.69      648.84     50.64 o 
   4  12   9     5357.27     5763.93    135.58 o 
   5  12   9     1855.44     1904.00     72.75 o 
   6  12   9     1722.92     1950.92     83.68 o 
   7  12   9      324.31      361.56     50.84 o 
  -8  13   9      610.64      686.50     68.33 o 
  -7  13   9     3240.73     3266.94    101.35 o 
  -6  13   9     3962.51     3973.17    138.65 o 
  -5  13   9     3712.32     3884.24    172.57 o 
  -4  13   9     1004.53     1059.63     72.25 o 
  -3  13   9      991.71      934.69     91.88 o 
  -2  13   9      374.56      406.93     50.97 o 
  -1  13   9      328.11      342.46     80.98 o 
   0  13   9     1095.75     1099.83     63.42 o 
   1  13   9      779.18      784.42     51.59 o 
   2  13   9      417.65      504.22     49.63 o 
   3  13   9      952.58      989.96     58.94 o 
   4  13   9      905.72      950.40     59.09 o 
   5  13   9     3539.61     3603.96    101.90 o 
   6  13   9      582.84      557.57     54.45 o 
  -6  14   9      657.14      738.73     87.10 o 
  -5  14   9     1690.60     1888.21    115.86 o 
  -4  14   9       37.56       -4.31     68.91 o 
  -3  14   9     1432.59     1473.35     82.07 o 
  -2  14   9      277.11      226.54     59.60 o 
  -1  14   9     1260.25     1366.97     83.01 o 
   0  14   9      396.23      429.26     79.31 o 
   1  14   9      692.56      776.38     59.51 o 
   2  14   9      793.43      830.45     56.00 o 
   3  14   9     1053.79     1070.56     60.28 o 
   4  14   9      158.01      244.43     49.11 o 
  -4  15   9        9.47       35.81     92.56 o 
  -3  15   9       66.84       61.87     55.53 o 
  -2  15   9      459.68      454.48     63.98 o 
  -1  15   9       13.23       73.43    101.08 o 
   0  15   9      770.09      821.63     90.24 o 
   1  15   9     1703.54     1583.97     76.00 o 
   2  15   9      163.95      187.60     47.94 o 
 -14   0  10     1890.65     1983.51    118.14 o 
 -12   0  10     1931.53     1878.62    102.10 o 
 -10   0  10     1628.08     1591.91    136.24 o 
  -8   0  10      337.70      379.87     96.07 o 
  -6   0  10      145.58      108.22     51.14 o 
  -4   0  10     2919.85     3083.92     93.80 o 
  -2   0  10       65.16       50.22     40.77 o 
   0   0  10    15353.23    15867.41    320.75 o 
   2   0  10     7498.18     7383.48    160.10 o 
   4   0  10     1492.58     1500.56     67.96 o 
   6   0  10      182.98      205.80     44.81 o 
   8   0  10    16193.10    16579.81    507.44 o 
  10   0  10      215.90      380.80     86.75 o 
  12   0  10       12.82      -65.55     65.55 o 
 -14   1  10      465.95      505.95     56.95 o 
 -13   1  10     3320.78     3321.14    100.79 o 
 -12   1  10     4836.50     4639.38    143.14 o 
 -11   1  10     2850.68     2821.05     86.08 o 
 -10   1  10     4359.11     4387.34    112.21 o 
  -9   1  10     1273.89     1199.45     53.92 o 
  -8   1  10      382.15      428.92     40.91 o 
  -7   1  10     1982.07     1800.62     62.78 o 
  -6   1  10     1641.83     1480.65     54.57 o 
  -5   1  10      904.75      877.02     44.91 o 
  -4   1  10    16075.50    16328.49    294.77 o 
  -3   1  10      398.39      331.27     28.50 o 
  -2   1  10      243.54      214.48     27.73 o 
  -1   1  10     1971.45     1885.09     49.13 o 
   0   1  10      997.25     1024.72     30.03 o 
   1   1  10     4617.88     4558.15     75.33 o 
   2   1  10      180.13      170.94     20.70 o 
   3   1  10      507.23      584.53     29.67 o 
   4   1  10      335.18      343.36     32.45 o 
   5   1  10      975.05      873.25     39.47 o 
   6   1  10      148.52      108.16     30.37 o 
   7   1  10     6579.98     6301.09    192.43 o 
   8   1  10     3834.28     3830.16     95.14 o 
   9   1  10     1426.24     1513.40     69.64 o 
  10   1  10     1964.44     1961.91     80.43 o 
  11   1  10      156.33      154.63     79.20 o 
  12   1  10      458.75      370.15     63.40 o 
 -14   2  10     2577.22     2910.80    110.43 o 
 -13   2  10      173.85      182.19     54.37 o 
 -12   2  10     1217.78     1226.83     61.37 o 
 -11   2  10     6595.68     6392.91    150.49 o 
 -10   2  10      520.62      458.69     43.63 o 
  -9   2  10     2477.94     2444.70     74.95 o 
  -8   2  10     4098.64     4118.24    103.66 o 
  -7   2  10     1700.06     1562.10     81.60 o 
  -6   2  10     4839.30     4471.79    200.07 o 
  -5   2  10     8320.92     7808.88    150.92 o 
  -4   2  10     6140.21     5787.26    116.51 o 
  -3   2  10     1835.58     1804.40     50.60 o 
  -2   2  10     6999.87     6712.25    141.60 o 
  -1   2  10      886.46      879.72     40.46 o 
   0   2  10        1.06        0.81     18.90 o 
   1   2  10       53.86       37.72     19.59 o 
   2   2  10      481.71      484.31     27.07 o 
   3   2  10     2091.49     1964.02     48.10 o 
   4   2  10     8119.04     8092.82    149.56 o 
   5   2  10      145.51      143.67     31.69 o 
   6   2  10     7354.32     7304.57    153.59 o 
   7   2  10      937.69      963.43     50.19 o 
   8   2  10     1823.34     1855.25     76.54 o 
   9   2  10     4195.58     4233.40    104.90 o 
  10   2  10     1844.66     1857.28     78.26 o 
  11   2  10      673.55      705.54     70.10 o 
  12   2  10      509.48      546.25    110.37 o 
 -14   3  10     1434.92     1405.43     72.69 o 
 -13   3  10      936.52      924.16     59.61 o 
 -12   3  10      103.09       94.14     43.73 o 
 -11   3  10       74.30        7.58     41.89 o 
 -10   3  10       64.92      -28.26     35.44 o 
  -9   3  10       45.42       12.14     34.25 o 
  -8   3  10      119.44      175.26     38.67 o 
  -7   3  10    10231.46     9510.18    252.00 o 
  -6   3  10     1707.21     1500.16     48.00 o 
  -5   3  10     6017.75     5848.82    118.90 o 
  -4   3  10       14.56      -27.33     27.33 o 
  -3   3  10    16456.09    16432.74    296.03 o 
  -2   3  10     6392.41     6302.66    115.18 o 
  -1   3  10     1620.38     1491.92     56.97 o 
   0   3  10    10905.38    10945.45    179.37 o 
   1   3  10     6989.90     6886.92    194.36 o 
   2   3  10      595.96      515.61     32.14 o 
   3   3  10    16246.09    15706.00    265.87 o 
   4   3  10      486.41      466.00     35.25 o 
   5   3  10     3690.42     3498.25     79.77 o 
   6   3  10     3019.72     2831.63     70.53 o 
   7   3  10      278.65      339.41     41.29 o 
   8   3  10      318.69      314.94     43.18 o 
   9   3  10     1442.83     1482.08     70.41 o 
  10   3  10      323.67      211.66     61.84 o 
  11   3  10       47.31       93.22     60.83 o 
  12   3  10     1102.44     1179.83     87.01 o 
 -14   4  10       20.91      -56.96     56.96 o 
 -13   4  10     3147.88     3150.27     98.42 o 
 -12   4  10      238.72      255.51     47.84 o 
 -11   4  10     6177.66     6010.08    145.78 o 
 -10   4  10      999.69      944.13     53.93 o 
  -9   4  10     1668.77     1592.89     93.78 o 
  -8   4  10      246.43      209.69     40.31 o 
  -7   4  10     3048.49     2682.69     77.64 o 
  -6   4  10       39.57       41.93     32.97 o 
  -5   4  10      866.32      890.50     39.51 o 
  -4   4  10    12966.33    12434.37    229.98 o 
  -3   4  10     7710.43     7772.24    151.05 o 
  -2   4  10    13888.93    13949.25    235.37 o 
  -1   4  10     4407.88     4199.12     83.52 o 
   0   4  10       65.12       88.13     23.68 o 
   1   4  10    15151.80    15320.33    258.87 o 
   2   4  10     3263.01     3130.92     70.35 o 
   3   4  10      574.23      542.81     38.11 o 
   4   4  10     1129.35     1124.63     73.07 o 
   5   4  10       37.94       21.75     31.39 o 
   6   4  10       11.62       26.30     30.87 o 
   7   4  10     1330.66     1206.50     48.76 o 
   8   4  10      329.03      379.17     55.02 o 
   9   4  10     2914.08     2872.48     95.91 o 
  10   4  10     1009.64     1105.15     63.67 o 
  11   4  10     1926.92     2029.17    102.95 o 
 -13   5  10      822.25      794.38     75.37 o 
 -12   5  10     2674.72     3021.65     95.94 o 
 -11   5  10      473.96      462.51     47.22 o 
 -10   5  10     6404.69     6269.83    148.58 o 
  -9   5  10     4275.46     4213.00    108.20 o 
  -8   5  10     2076.14     2030.74     67.67 o 
  -7   5  10     4446.92     4014.92     91.27 o 
  -6   5  10      689.17      724.14     38.12 o 
  -5   5  10       21.75       23.94     33.87 o 
  -4   5  10     4473.62     4702.80    100.43 o 
  -3   5  10     9916.23     9770.50    185.56 o 
  -2   5  10       86.99       94.31     29.21 o 
  -1   5  10     2877.04     2938.78     64.44 o 
   0   5  10      942.68      988.79     38.80 o 
   1   5  10       10.35      -26.82     26.82 o 
   2   5  10     2154.06     1997.42     54.83 o 
   3   5  10       22.79       47.62     37.65 o 
   4   5  10      227.01      300.50     41.06 o 
   5   5  10      217.18      210.25     35.77 o 
   6   5  10     1414.31     1376.54     53.68 o 
   7   5  10     1011.43      996.12     64.30 o 
   8   5  10     6051.64     5821.86    134.72 o 
   9   5  10     1684.61     1702.33     76.50 o 
  10   5  10     4289.04     4267.00    126.03 o 
  11   5  10     3418.01     3484.44    137.38 o 
 -13   6  10     1034.83     1055.56     79.23 o 
 -12   6  10      396.91      482.35     62.48 o 
 -11   6  10     2454.48     2337.87     81.46 o 
 -10   6  10      298.47      396.34     45.84 o 
  -9   6  10     1551.00     1668.70     64.54 o 
  -8   6  10     4420.17     4106.11    105.40 o 
  -7   6  10      246.40      217.74     33.91 o 
  -6   6  10        8.40      -27.40     27.40 o 
  -5   6  10      570.96      632.13     36.66 o 
  -4   6  10      142.12      129.95     29.70 o 
  -3   6  10      117.97       96.18     29.86 o 
  -2   6  10      431.35      377.01     32.31 o 
  -1   6  10     3064.95     3139.00     80.92 o 
   0   6  10     5315.36     5060.83    122.94 o 
   1   6  10     1889.73     1882.59     53.70 o 
   2   6  10       84.62       78.24     31.47 o 
   3   6  10     7566.54     7451.16    140.06 o 
   4   6  10      527.07      656.66     42.13 o 
   5   6  10     7296.35     7044.53    170.89 o 
   6   6  10       15.61       60.17     58.82 o 
   7   6  10      149.47      189.25     44.96 o 
   8   6  10      334.18      342.03     48.70 o 
   9   6  10      418.36      398.85     48.17 o 
  10   6  10     1413.49     1362.65    108.00 o 
  11   6  10      811.85      864.58     95.21 o 
 -13   7  10     1875.97     2291.79    105.01 o 
 -12   7  10       44.31       46.97     74.43 o 
 -11   7  10       95.11       69.30     50.22 o 
 -10   7  10       67.42       79.08     47.03 o 
  -9   7  10     2908.16     2731.46     85.46 o 
  -8   7  10      540.19      607.84     41.14 o 
  -7   7  10     1253.66     1330.70     50.33 o 
  -6   7  10      554.60      506.03     36.75 o 
  -5   7  10     3274.60     3110.41     76.72 o 
  -4   7  10      170.17      175.89     33.74 o 
  -3   7  10      987.44     1077.27     43.13 o 
  -2   7  10     4344.30     3835.97    147.88 o 
  -1   7  10     1192.47     1133.54     45.88 o 
   0   7  10     1018.60     1089.97     41.22 o 
   1   7  10     1227.47     1264.50     44.60 o 
   2   7  10     2157.33     2246.12     61.17 o 
   3   7  10      418.02      398.22     33.66 o 
   4   7  10     9147.22     9392.82    189.55 o 
   5   7  10       30.98      152.79     42.61 o 
   6   7  10     3348.34     3395.98     93.14 o 
   7   7  10     3448.98     3441.45    103.14 o 
   8   7  10       88.59       28.39     43.16 o 
   9   7  10      219.12      263.23     50.93 o 
  10   7  10      180.08      181.29     47.18 o 
 -12   8  10     3049.47     3194.21    118.73 o 
 -11   8  10      619.53      658.62     65.53 o 
 -10   8  10     1419.71     1449.64     76.03 o 
  -9   8  10     2091.13     2239.14     77.68 o 
  -8   8  10     8901.64     9088.97    181.51 o 
  -7   8  10       90.87      138.68     35.35 o 
  -6   8  10     5670.70     5431.21    169.92 o 
  -5   8  10       48.06       33.11     31.06 o 
  -4   8  10      619.93      613.03     37.25 o 
  -3   8  10        5.18        2.45     29.31 o 
  -2   8  10       21.19       80.46     37.11 o 
  -1   8  10      463.27      391.89     37.17 o 
   0   8  10       35.23       47.93     28.95 o 
   1   8  10     1086.93     1194.28     44.00 o 
   2   8  10       58.17       53.55     29.99 o 
   3   8  10     2886.16     3030.35     84.04 o 
   4   8  10     1740.49     1904.94     67.71 o 
   5   8  10     2190.92     2296.17     74.75 o 
   6   8  10     5614.49     5568.59    131.53 o 
   7   8  10       93.71       69.45     46.35 o 
   8   8  10     3690.57     3630.02    101.37 o 
   9   8  10      577.90      539.96     57.01 o 
  10   8  10       66.17       92.78     47.88 o 
 -11   9  10      440.07      541.52     63.14 o 
 -10   9  10     3652.69     3869.81    127.78 o 
  -9   9  10     1503.48     1521.75     66.34 o 
  -8   9  10     4228.07     4233.01    114.50 o 
  -7   9  10     5223.11     5250.62    118.11 o 
  -6   9  10      240.70      315.83     42.82 o 
  -5   9  10     1293.06     1357.79     51.28 o 
  -4   9  10       61.93       79.05     35.60 o 
  -3   9  10     1892.24     1895.96     79.08 o 
  -2   9  10    10379.40     9981.99    220.94 o 
  -1   9  10       24.80       70.46     33.47 o 
   0   9  10     8165.12     8202.06    152.01 o 
   1   9  10      357.35      355.54     33.92 o 
   2   9  10     1928.54     1970.25     65.87 o 
   3   9  10       57.36       13.44     42.01 o 
   4   9  10     1538.16     1621.72     64.61 o 
   5   9  10     2677.37     2802.07     85.10 o 
   6   9  10     1365.47     1334.20     65.35 o 
   7   9  10     3574.73     3547.46    101.47 o 
   8   9  10      278.15      322.32     51.87 o 
   9   9  10      379.44      382.45     52.01 o 
 -11  10  10      715.61      725.56     68.76 o 
 -10  10  10      589.54      630.40     65.03 o 
  -9  10  10     1939.97     1994.21     85.74 o 
  -8  10  10       33.48        4.11     40.44 o 
  -7  10  10     4695.88     4741.93    124.01 o 
  -6  10  10      125.59      124.25     37.01 o 
  -5  10  10      483.76      610.42     52.03 o 
  -4  10  10       85.12       75.85     42.16 o 
  -3  10  10     2498.98     2407.37     80.95 o 
  -2  10  10      210.48      138.15     41.04 o 
  -1  10  10    14232.16    14259.56    269.01 o 
   0  10  10      661.14      659.32     43.95 o 
   1  10  10     6362.32     6647.79    165.38 o 
   2  10  10     1857.20     1926.36     91.64 o 
   3  10  10      399.86      411.17     51.08 o 
   4  10  10      298.53      297.35     47.46 o 
   5  10  10      322.27      426.00     51.25 o 
   6  10  10       32.10       40.50     46.03 o 
   7  10  10      712.30      804.12     56.79 o 
   8  10  10        1.24       -1.77     46.31 o 
 -10  11  10      393.56      322.14     54.05 o 
  -9  11  10     1695.70     1769.41     74.74 o 
  -8  11  10     2336.17     2352.43    116.47 o 
  -7  11  10     4241.97     4296.34    117.46 o 
  -6  11  10     4418.42     4330.58    115.91 o 
  -5  11  10     3524.78     3453.13    104.99 o 
  -4  11  10      958.16     1036.25     74.53 o 
  -3  11  10      131.33      168.72     42.79 o 
  -2  11  10     1667.42     1660.45     74.75 o 
  -1  11  10      310.44      344.51     39.38 o 
   0  11  10     4638.67     4639.41    160.37 o 
   1  11  10      258.19      262.99     42.99 o 
   2  11  10     3196.75     3327.18     92.36 o 
   3  11  10     2051.92     1991.44     72.03 o 
   4  11  10        5.76       74.97     46.43 o 
   5  11  10     1076.62     1249.14     63.54 o 
   6  11  10       42.09       40.32     48.14 o 
   7  11  10     1423.56     1629.06     73.09 o 
  -8  12  10     2372.69     2508.86     88.76 o 
  -7  12  10     1178.90     1361.80     65.91 o 
  -6  12  10       44.25       80.01     54.60 o 
  -5  12  10     2649.38     2655.09    104.46 o 
  -4  12  10      125.66      128.69     47.81 o 
  -3  12  10      564.30      609.75     54.11 o 
  -2  12  10     1161.00     1124.63     63.67 o 
  -1  12  10      458.56      489.91     52.90 o 
   0  12  10        0.27      -39.29     43.61 o 
   1  12  10      584.90      739.63     57.52 o 
   2  12  10     1064.13     1015.90     58.41 o 
   3  12  10      584.69      642.70     51.37 o 
   4  12  10      209.65      272.64     51.03 o 
   5  12  10      783.47      868.76     59.38 o 
   6  12  10     1246.36     1347.19     67.78 o 
  -7  13  10       83.07       72.99     59.47 o 
  -6  13  10      150.70      218.67     61.69 o 
  -5  13  10      490.94      438.99     61.60 o 
  -4  13  10      332.70      342.58     82.50 o 
  -3  13  10      750.90      719.64     68.43 o 
  -2  13  10      419.62      438.45     70.15 o 
  -1  13  10       83.35       92.42     59.83 o 
   0  13  10       90.86       79.55     47.65 o 
   1  13  10     2004.77     2094.48     84.25 o 
   2  13  10      161.22      179.69     50.37 o 
   3  13  10      815.48      996.03     60.44 o 
   4  13  10     2871.25     3103.56    102.22 o 
   5  13  10        0.80        8.68     47.87 o 
  -5  14  10      989.44     1017.98    101.46 o 
  -4  14  10      325.22      292.26     85.43 o 
  -3  14  10     1046.06     1036.30     83.92 o 
  -2  14  10       53.59       73.37     73.62 o 
  -1  14  10       10.37       37.38     49.33 o 
   0  14  10     1157.87     1239.76     69.96 o 
   1  14  10      410.37      526.32     66.57 o 
   2  14  10     1243.71     1358.87     74.57 o 
   3  14  10     2729.95     2664.99    141.57 o 
 -13   0  11     1083.48      969.60    134.41 o 
 -11   0  11    11543.41    11003.83    335.79 o 
  -9   0  11     8838.57     8020.66    287.36 o 
  -7   0  11     2011.91     1939.52     93.46 o 
  -5   0  11      226.53      162.47     56.19 o 
  -3   0  11     1632.78     1794.23     89.52 o 
  -1   0  11      311.55      426.62     47.79 o 
   1   0  11    12302.38    12460.28    257.92 o 
   3   0  11     1566.83     1514.80     83.34 o 
   5   0  11    11602.27    11243.59    280.13 o 
   7   0  11       13.19        1.36     44.10 o 
   9   0  11    16775.30    16822.73    518.74 o 
  11   0  11     3354.73     3646.21    162.99 o 
 -13   1  11       91.83      192.86     51.95 o 
 -12   1  11     2214.48     2161.98     78.54 o 
 -11   1  11        2.77       14.15     41.09 o 
 -10   1  11     8066.05     7694.41    174.25 o 
  -9   1  11      269.95      283.37     41.68 o 
  -8   1  11     5720.77     5409.92    129.04 o 
  -7   1  11     1037.08      955.24     48.86 o 
  -6   1  11     1178.02     1091.74     50.37 o 
  -5   1  11     2809.74     2720.66     78.14 o 
  -4   1  11      656.95      668.40     42.69 o 
  -3   1  11    17668.50    17971.98    324.78 o 
  -2   1  11      336.05      376.34     43.58 o 
  -1   1  11      257.41      279.89     26.11 o 
   0   1  11      393.51      375.39     24.31 o 
   1   1  11     5166.51     5060.28     89.40 o 
   2   1  11     2177.52     2020.48     56.56 o 
   3   1  11     7058.09     6942.87    118.70 o 
   4   1  11     5955.72     5463.12    153.38 o 
   5   1  11     1851.55     1951.36    117.94 o 
   6   1  11     3538.81     3504.30    159.59 o 
   7   1  11      178.18      145.28     38.25 o 
   8   1  11      980.52      896.73     50.82 o 
   9   1  11        3.86       48.19     49.74 o 
  10   1  11     2219.58     2275.58    118.82 o 
  11   1  11        0.57       62.57     69.82 o 
 -13   2  11      347.91      492.73     54.48 o 
 -12   2  11      863.97      892.38     56.61 o 
 -11   2  11       40.84       20.82     39.69 o 
 -10   2  11       76.04       78.06     39.30 o 
  -9   2  11      107.43      106.57     37.39 o 
  -8   2  11        0.25      -37.45     44.31 o 
  -7   2  11     4139.87     3808.58     98.75 o 
  -6   2  11      420.82      403.44     39.28 o 
  -5   2  11     1118.43     1205.09     52.68 o 
  -4   2  11     7892.70     7635.25    149.92 o 
  -3   2  11     4424.56     4410.97     96.09 o 
  -2   2  11    11148.03    11375.68    212.56 o 
  -1   2  11     1615.30     1621.59     47.57 o 
   0   2  11     2122.10     2083.24     49.47 o 
   1   2  11      511.79      487.24     33.19 o 
   2   2  11     2880.83     2837.66     67.67 o 
   3   2  11     2450.12     2331.25     60.98 o 
   4   2  11    11713.50    11411.58    201.73 o 
   5   2  11     9585.79     9192.29    200.30 o 
   6   2  11       32.46       58.38     37.31 o 
   7   2  11     2014.69     2090.02     68.59 o 
   8   2  11      332.48      376.73     65.66 o 
   9   2  11     2204.49     2131.69     71.85 o 
  10   2  11      565.18      612.52     74.41 o 
  11   2  11      132.14      128.45     64.90 o 
 -13   3  11      350.11      348.13     52.37 o 
 -12   3  11     1043.34     1053.51     60.38 o 
 -11   3  11      103.28       46.41     39.26 o 
 -10   3  11     1398.85     1406.06     61.35 o 
  -9   3  11     1362.28     1246.73     56.25 o 
  -8   3  11      131.99      104.49     36.86 o 
  -7   3  11     3414.58     3290.26    144.77 o 
  -6   3  11     5515.96     5560.27    129.46 o 
  -5   3  11      341.77      326.91     36.91 o 
  -4   3  11    10197.47     9955.74    188.77 o 
  -3   3  11     1636.82     1522.14     50.46 o 
  -2   3  11     1685.44     1573.25     52.30 o 
  -1   3  11     2309.51     2243.28     67.75 o 
   0   3  11     1222.03     1161.36     50.27 o 
   1   3  11      147.53      148.47     29.67 o 
   2   3  11       35.83       24.96     28.69 o 
   3   3  11       93.70       90.58     48.32 o 
   4   3  11     1509.73     1499.32     52.50 o 
   5   3  11      248.52      257.72     36.31 o 
   6   3  11     2543.40     2535.44    125.42 o 
   7   3  11     2356.86     2371.47     74.73 o 
   8   3  11     4661.85     4703.98    114.38 o 
   9   3  11       71.28       94.44     49.31 o 
  10   3  11     2405.09     2115.81    105.15 o 
  11   3  11     2051.87     2132.61    106.99 o 
 -13   4  11       33.83       -6.28     48.09 o 
 -12   4  11      107.67      184.88     47.71 o 
 -11   4  11      856.65      839.53     55.85 o 
 -10   4  11     2373.28     2353.26     78.26 o 
  -9   4  11       99.12      130.97     38.15 o 
  -8   4  11     1016.85      964.86     51.05 o 
  -7   4  11     1288.66     1276.74     55.63 o 
  -6   4  11     4779.79     4438.54    109.87 o 
  -5   4  11    20468.55    20158.66    363.20 o 
  -4   4  11      362.83      343.77     36.47 o 
  -3   4  11      932.30      839.92     39.94 o 
  -2   4  11      167.45      149.37     34.23 o 
  -1   4  11     8429.61     8343.73    149.91 o 
   0   4  11     3381.61     3302.46     73.38 o 
   1   4  11       62.41       56.45     28.82 o 
   2   4  11     3666.95     3596.60    140.45 o 
   3   4  11     1767.04     1670.35     75.41 o 
   4   4  11     1626.69     1539.93     55.21 o 
   5   4  11      452.90      394.96     39.86 o 
   6   4  11     1717.26     1638.31     56.30 o 
   7   4  11      854.50      999.17     80.29 o 
   8   4  11      255.75      349.52     54.63 o 
   9   4  11     1009.69     1006.67     64.48 o 
  10   4  11      508.05      555.51     72.70 o 
 -13   5  11     1115.15     1462.43    129.89 o 
 -12   5  11     1787.64     1897.01     76.13 o 
 -11   5  11     1174.20     1136.91     60.21 o 
 -10   5  11     1035.19     1053.00     57.58 o 
  -9   5  11      149.61      119.83     38.83 o 
  -8   5  11     2431.58     2291.33     73.76 o 
  -7   5  11      431.55      422.42     40.93 o 
  -6   5  11     7886.16     7697.44    153.70 o 
  -5   5  11      682.81      615.63     37.22 o 
  -4   5  11        8.44       46.89     31.04 o 
  -3   5  11      170.10      260.23     32.91 o 
  -2   5  11     6592.14     6620.50    133.44 o 
  -1   5  11      163.27      204.10     39.35 o 
   0   5  11    16452.63    15878.79    269.96 o 
   1   5  11     8763.96     8561.35    155.81 o 
   2   5  11     2978.75     2850.23     76.36 o 
   3   5  11      270.16      317.96     33.66 o 
   4   5  11      125.13      109.68     32.66 o 
   5   5  11      349.38      346.50     41.55 o 
   6   5  11     1279.99     1127.28     68.22 o 
   7   5  11     3564.01     3528.38    173.78 o 
   8   5  11       25.73      -55.18     55.18 o 
   9   5  11     1023.24     1147.72     72.23 o 
  10   5  11       57.67      103.57     66.10 o 
 -12   6  11     2947.04     2980.73    114.44 o 
 -11   6  11     2573.35     2477.55    156.44 o 
 -10   6  11        3.53      -49.23     49.23 o 
  -9   6  11     2054.18     2125.22     74.70 o 
  -8   6  11     2818.67     2858.33    115.27 o 
  -7   6  11     1349.70     1303.33     55.72 o 
  -6   6  11     8913.14     8587.01    248.36 o 
  -5   6  11      658.52      633.98     41.40 o 
  -4   6  11     1202.60     1186.45     46.04 o 
  -3   6  11     1283.78     1261.75     58.14 o 
  -2   6  11       19.01       50.18     34.27 o 
  -1   6  11     4944.47     5128.44    111.06 o 
   0   6  11     2805.24     2738.21     66.70 o 
   1   6  11     6091.68     6077.88    118.81 o 
   2   6  11     1056.56     1120.28     44.64 o 
   3   6  11     1903.54     1947.22     57.76 o 
   4   6  11      386.90      402.25     43.91 o 
   5   6  11      817.75      853.53     53.07 o 
   6   6  11     6721.43     6414.96    286.87 o 
   7   6  11      127.65       38.46     42.81 o 
   8   6  11     4801.85     4872.60    178.14 o 
   9   6  11      316.81      353.35     58.17 o 
  10   6  11       23.80       98.33     56.84 o 
 -12   7  11        2.53      101.49     57.01 o 
 -11   7  11     2234.56     2459.54     98.91 o 
 -10   7  11     1071.75     1261.76     77.89 o 
  -9   7  11      687.56      746.68     51.21 o 
  -8   7  11      540.33      631.51     58.67 o 
  -7   7  11    15115.96    15023.00    280.96 o 
  -6   7  11        9.63      -29.83     29.83 o 
  -5   7  11     3953.41     3913.45     91.29 o 
  -4   7  11     1367.66     1374.29     50.03 o 
  -3   7  11      788.27      832.33     47.64 o 
  -2   7  11       66.88       75.47     52.29 o 
  -1   7  11     1580.55     1472.49     59.83 o 
   0   7  11     4289.31     4443.23     93.22 o 
   1   7  11      755.19      825.30     42.68 o 
   2   7  11     1777.19     1861.67     56.84 o 
   3   7  11      408.05      409.23     37.86 o 
   4   7  11     1206.68     1297.51     67.21 o 
   5   7  11     4965.05     5268.56    126.39 o 
   6   7  11     3813.31     3675.42    112.66 o 
   7   7  11     5240.01     4899.59    163.79 o 
   8   7  11       17.38      -32.61     51.62 o 
   9   7  11     1208.55     1347.71    122.59 o 
 -11   8  11        8.64      -47.16     52.50 o 
 -10   8  11      567.75      560.59     60.55 o 
  -9   8  11        1.17       20.02     41.18 o 
  -8   8  11      321.74      206.79     44.31 o 
  -7   8  11      273.28      236.48     70.18 o 
  -6   8  11      956.26     1027.81     47.21 o 
  -5   8  11        1.56       27.14     36.61 o 
  -4   8  11      624.95      606.49     59.87 o 
  -3   8  11     1449.14     1324.63     62.35 o 
  -2   8  11      768.08      802.67     50.40 o 
  -1   8  11    10670.92    10399.31    330.44 o 
   0   8  11     1137.62     1152.71     51.30 o 
   1   8  11     3273.80     3307.95     77.79 o 
   2   8  11     1149.22     1110.73     82.26 o 
   3   8  11      468.96      498.63     51.79 o 
   4   8  11      727.26      724.98     70.72 o 
   5   8  11     4248.00     4442.01    112.38 o 
   6   8  11     2324.31     2307.70     81.09 o 
   7   8  11     2190.49     2128.75     79.24 o 
   8   8  11     1497.29     1632.27    126.22 o 
   9   8  11       36.34      -28.10     58.82 o 
 -10   9  11       71.23      102.83     53.43 o 
  -9   9  11     3052.81     2968.13    108.12 o 
  -8   9  11       30.21       52.13     45.21 o 
  -7   9  11     3118.51     3309.86     99.95 o 
  -6   9  11     1182.54     1159.54     50.99 o 
  -5   9  11        5.07        2.26     33.39 o 
  -4   9  11      131.86      113.64     43.22 o 
  -3   9  11      767.56      686.50     49.02 o 
  -2   9  11     1357.52     1379.78     60.88 o 
  -1   9  11     5389.18     5298.95    118.61 o 
   0   9  11     2957.17     2916.89     79.40 o 
   1   9  11     1850.52     1782.92     55.85 o 
   2   9  11      730.00      813.43     52.41 o 
   3   9  11     1962.09     2057.48     86.96 o 
   4   9  11     3632.84     3868.30    123.52 o 
   5   9  11       20.51       20.53     44.50 o 
   6   9  11     1511.30     1548.77     69.00 o 
   7   9  11       93.34        0.25     50.68 o 
   8   9  11      139.32      122.17     48.75 o 
 -10  10  11     1204.83     1382.57     77.87 o 
  -9  10  11     1665.15     1681.57     91.04 o 
  -8  10  11     3288.07     3209.77     99.22 o 
  -7  10  11       29.53       69.24     42.75 o 
  -6  10  11      554.56      610.34     45.39 o 
  -5  10  11      308.55      302.47     53.60 o 
  -4  10  11      311.13      248.94     51.73 o 
  -3  10  11      174.80      169.70     57.29 o 
  -2  10  11     8453.65     8575.75    175.57 o 
  -1  10  11      305.90      309.23     53.48 o 
   0  10  11     1946.36     1932.80     98.66 o 
   1  10  11       93.30       90.09     43.34 o 
   2  10  11       60.34       22.58     39.82 o 
   3  10  11     1094.86     1138.03     59.58 o 
   4  10  11      218.94      232.46     47.82 o 
   5  10  11        7.87       89.33     48.83 o 
   6  10  11      857.06      878.62     60.42 o 
   7  10  11        2.84      -39.61     49.37 o 
  -9  11  11     1301.74     1532.26     80.39 o 
  -8  11  11       41.31      -10.93     44.70 o 
  -7  11  11       84.79      131.49     43.45 o 
  -6  11  11      147.17      180.77     55.84 o 
  -5  11  11     3368.62     3231.88    131.35 o 
  -4  11  11      313.52      370.94     58.96 o 
  -3  11  11     4745.78     4585.98    191.47 o 
  -2  11  11     2240.91     2348.93     73.56 o 
  -1  11  11     3154.14     3305.89    135.62 o 
   0  11  11     1879.65     1833.99     76.75 o 
   1  11  11        3.79       30.75     47.73 o 
   2  11  11     1066.66     1198.61     59.94 o 
   3  11  11     2356.59     2504.70     82.87 o 
   4  11  11       32.31      111.68     48.15 o 
   5  11  11       16.45      118.97     49.61 o 
   6  11  11     1300.86     1357.96     71.36 o 
  -7  12  11      197.75      273.08     61.76 o 
  -6  12  11     1710.69     1821.77     91.01 o 
  -5  12  11      205.63      235.50     57.05 o 
  -4  12  11     5590.55     5599.95    198.76 o 
  -3  12  11       62.57       19.06     63.24 o 
  -2  12  11     2007.97     2138.35     97.82 o 
  -1  12  11     1990.85     1968.08     82.33 o 
   0  12  11      699.08      669.69     57.26 o 
   1  12  11      207.97      245.11     54.57 o 
   2  12  11      973.81      988.50     66.18 o 
   3  12  11     1177.57     1250.34     64.29 o 
   4  12  11     2009.43     2103.17     80.14 o 
   5  12  11      906.97     1094.15     66.08 o 
  -5  13  11     1084.68     1081.69     77.81 o 
  -4  13  11     1990.53     2065.78    109.55 o 
  -3  13  11      791.71      878.67     64.67 o 
  -2  13  11     1415.02     1416.75     90.78 o 
  -1  13  11     2127.79     2200.88     98.70 o 
   0  13  11       42.28       22.66     50.19 o 
   1  13  11       24.16      133.14     52.65 o 
   2  13  11      473.97      505.87     71.27 o 
   3  13  11      105.44      117.87     54.40 o 
 -12   0  12      364.30      389.31     68.06 o 
 -10   0  12     8629.24     8331.69    265.70 o 
  -8   0  12       39.09      -17.99     72.57 o 
  -6   0  12     1657.80     1595.05     84.65 o 
  -4   0  12      833.48      878.13     69.10 o 
  -2   0  12      287.88      372.71     48.11 o 
   0   0  12     6211.72     6271.45    142.41 o 
   2   0  12    25614.82    25218.56    586.24 o 
   4   0  12     6421.21     6415.55    227.74 o 
   6   0  12        6.06      -65.65     65.65 o 
   8   0  12     4852.54     4773.63    236.05 o 
  10   0  12       40.86      -63.39     74.26 o 
 -13   1  12     2539.70     2576.55     90.42 o 
 -12   1  12     2717.87     2606.30    101.96 o 
 -11   1  12     2542.28     2504.93     83.40 o 
 -10   1  12     4403.54     4010.29    108.06 o 
  -9   1  12     1629.65     1592.15     88.64 o 
  -8   1  12     4080.64     3862.86    125.85 o 
  -7   1  12       17.59       34.48     36.52 o 
  -6   1  12      476.28      470.14     42.29 o 
  -5   1  12        4.95      -26.99     34.05 o 
  -4   1  12    11939.61    11817.84    245.75 o 
  -3   1  12      354.06      381.95     42.02 o 
  -2   1  12      141.21      124.67     34.44 o 
  -1   1  12      158.37      155.68     26.68 o 
   0   1  12     1723.72     1615.38     45.01 o 
   1   1  12     9188.10     9151.39    164.61 o 
   2   1  12     1043.89     1097.85     42.19 o 
   3   1  12     6240.80     6143.02    133.38 o 
   4   1  12      263.63      295.98     40.70 o 
   5   1  12      792.76      844.01     52.59 o 
   6   1  12      248.05      177.14     66.88 o 
   7   1  12     1061.32     1063.43     53.81 o 
   8   1  12     2794.84     2772.12     95.72 o 
   9   1  12     1866.45     1943.00     90.10 o 
  10   1  12     4738.03     5029.82    141.95 o 
 -13   2  12      867.36      921.48     62.32 o 
 -12   2  12     1421.55     1437.85     67.67 o 
 -11   2  12     1881.21     1844.42     72.06 o 
 -10   2  12      794.34      730.99     51.28 o 
  -9   2  12     5450.04     5244.34    129.56 o 
  -8   2  12      604.34      546.45     44.88 o 
  -7   2  12     1993.58     1847.96     69.01 o 
  -6   2  12     2982.50     2832.33     82.50 o 
  -5   2  12     2343.69     2489.99     75.74 o 
  -4   2  12     1032.96      936.80     55.55 o 
  -3   2  12     5629.19     5657.21    125.53 o 
  -2   2  12     2283.04     2174.22     61.92 o 
  -1   2  12        5.99      -26.28     26.28 o 
   0   2  12     4957.04     4940.70     98.88 o 
   1   2  12      921.13      955.14     40.81 o 
   2   2  12      465.67      407.65     33.94 o 
   3   2  12      667.99      678.58     38.45 o 
   4   2  12       50.52       94.17     39.78 o 
   5   2  12      746.70      735.40     49.58 o 
   6   2  12     2179.65     2183.13     72.40 o 
   7   2  12      657.94      752.13     50.76 o 
   8   2  12     2076.83     2238.95     74.27 o 
   9   2  12     6873.16     6729.69    157.24 o 
  10   2  12      816.88      920.43     79.42 o 
 -12   3  12        5.09       72.48     44.91 o 
 -11   3  12      280.60      279.21     48.42 o 
 -10   3  12       89.90       63.41     43.28 o 
  -9   3  12      691.68      721.71     51.72 o 
  -8   3  12       94.38      116.57     38.57 o 
  -7   3  12      138.72      150.91     37.15 o 
  -6   3  12     5663.19     5646.57    162.27 o 
  -5   3  12     6095.24     5624.40    151.85 o 
  -4   3  12      541.24      528.10     36.74 o 
  -3   3  12    11788.41    11080.23    294.26 o 
  -2   3  12        7.15       38.15     31.75 o 
  -1   3  12     2114.55     2061.95     60.43 o 
   0   3  12     6546.60     6059.20    162.51 o 
   1   3  12       31.43      -11.16     30.07 o 
   2   3  12      399.37      401.36     34.96 o 
   3   3  12     1100.10     1018.35     44.52 o 
   4   3  12       24.96       65.23     35.99 o 
   5   3  12     2897.63     2961.56     86.19 o 
   6   3  12      357.50      359.20     53.58 o 
   7   3  12      308.26      378.93     45.74 o 
   8   3  12      802.54      856.50     54.21 o 
   9   3  12      159.88      166.10     55.13 o 
  10   3  12      240.20      198.63     67.19 o 
 -12   4  12       66.17       81.12     47.92 o 
 -11   4  12     1490.53     1454.80     66.35 o 
 -10   4  12      192.67      203.37     45.20 o 
  -9   4  12     2977.64     2895.72     88.55 o 
  -8   4  12     6608.46     6275.83    166.26 o 
  -7   4  12      294.87      338.32     41.03 o 
  -6   4  12     1922.20     1789.45     64.20 o 
  -5   4  12     1491.10     1412.17     57.58 o 
  -4   4  12     4922.60     4858.40    106.36 o 
  -3   4  12      301.92      289.66     35.32 o 
  -2   4  12     9029.52     8711.84    169.97 o 
  -1   4  12     3912.47     3706.49     87.78 o 
   0   4  12      223.34      221.22     31.35 o 
   1   4  12     2666.65     2593.80     65.28 o 
   2   4  12      226.99      160.42     31.81 o 
   3   4  12     1819.79     1682.57     77.17 o 
   4   4  12     1640.12     1413.22     52.11 o 
   5   4  12      718.69      741.96     44.89 o 
   6   4  12      466.80      479.04     50.52 o 
   7   4  12      544.30      552.39     51.34 o 
   8   4  12      317.34      230.72     55.18 o 
   9   4  12      592.51      639.23     61.74 o 
 -12   5  12      650.97      704.97     58.87 o 
 -11   5  12      153.57      215.29     47.38 o 
 -10   5  12     2133.39     2107.30     76.18 o 
  -9   5  12     5107.96     4635.81    140.72 o 
  -8   5  12     2235.00     2025.53     71.66 o 
  -7   5  12     6448.49     6392.79    149.30 o 
  -6   5  12       86.14       21.10     38.03 o 
  -5   5  12      647.09      625.00     39.97 o 
  -4   5  12        5.46       24.50     31.04 o 
  -3   5  12      353.60      401.71     34.65 o 
  -2   5  12        2.27        5.21     37.33 o 
  -1   5  12     5635.92     5396.71    116.29 o 
   0   5  12       26.09       38.89     30.29 o 
   1   5  12     1074.65     1097.89     44.15 o 
   2   5  12     2178.09     2068.25     87.38 o 
   3   5  12     1080.23     1016.03     45.13 o 
   4   5  12     1882.80     1745.03     86.29 o 
   5   5  12     2965.52     3018.70     79.12 o 
   6   5  12     2075.98     2019.18     87.94 o 
   7   5  12     3111.34     3134.34    128.23 o 
   8   5  12      226.15      298.16     71.28 o 
   9   5  12       45.47      177.20     56.10 o 
 -11   6  12        9.36       -8.00     45.02 o 
 -10   6  12     1337.11     1232.03     61.95 o 
  -9   6  12     1647.22     1587.09     66.33 o 
  -8   6  12     4213.76     4166.72    110.57 o 
  -7   6  12       25.93        4.45     38.53 o 
  -6   6  12     1200.92     1120.75     53.31 o 
  -5   6  12       29.41       53.88     32.39 o 
  -4   6  12       25.47        7.43     32.67 o 
  -3   6  12     2752.28     2674.28     81.17 o 
  -2   6  12      140.12      141.12     63.05 o 
  -1   6  12     6226.67     6029.81    128.51 o 
   0   6  12     2787.41     2996.93     78.28 o 
   1   6  12      466.46      559.40     39.20 o 
   2   6  12     2283.54     2370.15     64.90 o 
   3   6  12       76.90       84.12     33.48 o 
   4   6  12     3559.06     3377.36    105.36 o 
   5   6  12     4724.57     5103.57    136.08 o 
   6   6  12      596.23      654.09     52.40 o 
   7   6  12     2035.27     1982.17     88.35 o 
   8   6  12      157.38      130.80     77.30 o 
   9   6  12       14.09        3.18     55.35 o 
 -11   7  12     1329.69     1279.02     94.14 o 
 -10   7  12      332.83      286.90     54.11 o 
  -9   7  12       96.69       72.67     40.35 o 
  -8   7  12      412.85      439.73     48.00 o 
  -7   7  12      666.97      588.97     47.66 o 
  -6   7  12       14.51       45.17     35.13 o 
  -5   7  12        5.43      -20.64     34.32 o 
  -4   7  12     1146.30     1294.26     57.96 o 
  -3   7  12       85.05       48.00     38.59 o 
  -2   7  12     8676.66     8293.97    189.33 o 
  -1   7  12      143.18       71.08     34.51 o 
   0   7  12     5485.70     5690.50    125.15 o 
   1   7  12      712.47      781.47     43.10 o 
   2   7  12      849.86      857.60     61.32 o 
   3   7  12      862.92      854.48     50.87 o 
   4   7  12     5029.16     5108.96    140.76 o 
   5   7  12      218.46      239.32     48.40 o 
   6   7  12     6347.33     6118.47    246.71 o 
   7   7  12     1590.34     1675.10    145.44 o 
   8   7  12     1588.55     1559.63    108.50 o 
 -10   8  12       85.63       72.28     53.78 o 
  -9   8  12      212.57      201.91     47.11 o 
  -8   8  12     4711.67     4738.67    123.25 o 
  -7   8  12      705.13      699.59     51.16 o 
  -6   8  12     3889.50     3743.02     92.59 o 
  -5   8  12      875.38      821.11     54.35 o 
  -4   8  12       72.76      144.39     43.50 o 
  -3   8  12     1009.18     1043.65     56.23 o 
  -2   8  12       59.60      105.61     40.45 o 
  -1   8  12      498.40      624.16     43.89 o 
   0   8  12      362.28      364.60     40.47 o 
   1   8  12        6.57       -7.14     37.97 o 
   2   8  12      548.54      570.45     41.80 o 
   3   8  12     2524.77     2484.40     79.73 o 
   4   8  12       81.14       94.21     44.56 o 
   5   8  12     2993.04     3001.10     92.17 o 
   6   8  12     5307.55     5365.78    195.16 o 
   7   8  12     1858.30     1783.55    107.00 o 
  -9   9  12      325.77      369.17     85.73 o 
  -8   9  12      513.61      571.76     59.05 o 
  -7   9  12     1861.50     1860.91     65.27 o 
  -6   9  12     3617.31     3696.24    160.41 o 
  -5   9  12     1171.32     1218.77     61.78 o 
  -4   9  12      859.30      915.38     57.21 o 
  -3   9  12      446.71      481.12     52.06 o 
  -2   9  12      212.30      178.05     38.39 o 
  -1   9  12      524.64      562.05     44.48 o 
   0   9  12     4378.15     4400.71    105.99 o 
   1   9  12      303.30      435.15     53.88 o 
   2   9  12     3363.15     3356.12     94.08 o 
   3   9  12     1037.69     1241.78     82.41 o 
   4   9  12      214.36      306.88     50.53 o 
   5   9  12      725.91      940.77     62.83 o 
   6   9  12       28.56       26.92     56.83 o 
   7   9  12      899.39     1117.12     67.57 o 
  -8  10  12       31.39       97.85     52.59 o 
  -7  10  12     2820.25     2852.47    144.01 o 
  -6  10  12      193.60      134.73     80.49 o 
  -5  10  12     5289.54     5258.36    138.96 o 
  -4  10  12     1209.66     1222.84     64.14 o 
  -3  10  12      159.97      225.16     59.99 o 
  -2  10  12       76.79       94.12     43.51 o 
  -1  10  12     2240.43     2233.11     72.21 o 
   0  10  12       10.94       19.49     45.09 o 
   1  10  12     5967.56     6000.89    154.68 o 
   2  10  12     1611.40     1616.87     76.34 o 
   3  10  12      755.51      867.82     57.64 o 
   4  10  12      591.94      672.04     55.54 o 
   5  10  12      215.09      210.09     54.25 o 
   6  10  12      270.06      274.79     55.96 o 
  -7  11  12     3613.55     3804.44    133.91 o 
  -6  11  12     3828.24     3756.29    129.91 o 
  -5  11  12      951.81     1159.56     66.30 o 
  -4  11  12     5865.13     5784.85    180.05 o 
  -3  11  12      482.96      498.24     51.49 o 
  -2  11  12      124.27      142.63     41.53 o 
  -1  11  12       19.06        1.90     47.77 o 
   0  11  12      340.49      408.16     55.07 o 
   1  11  12      304.11      242.76     52.80 o 
   2  11  12     2145.40     2247.91     89.58 o 
   3  11  12      239.66      296.17     58.08 o 
   4  11  12      323.37      276.41     52.29 o 
  -5  12  12     4016.42     4062.06    136.63 o 
  -4  12  12      157.71      151.79     50.16 o 
  -3  12  12     1641.63     1601.35     77.72 o 
  -2  12  12        4.53       40.06     64.14 o 
  -1  12  12     1567.55     1670.22     79.56 o 
   0  12  12       59.55       99.12     53.14 o 
   1  12  12        4.60      -30.87     49.17 o 
   2  12  12     1814.60     1908.96     84.85 o 
   3  12  12        2.92       58.19     56.64 o 
 -11   0  13     1010.02     1022.81    112.36 o 
  -9   0  13    14096.59    13036.52    389.21 o 
  -7   0  13      394.06      352.63     66.06 o 
  -5   0  13      608.75      686.33     67.45 o 
  -3   0  13        9.21      -52.76     60.49 o 
  -1   0  13       35.52       21.86     62.18 o 
   1   0  13     1809.37     1898.52    104.40 o 
   3   0  13    10422.32    10080.01    378.09 o 
   5   0  13     3432.81     3706.65    162.53 o 
   7   0  13      801.48      865.77    182.91 o 
   9   0  13     1833.69     1645.90    153.28 o 
 -12   1  13      147.24      122.63     47.14 o 
 -11   1  13      628.14      592.65     52.50 o 
 -10   1  13     3424.20     3122.16     95.32 o 
  -9   1  13       49.56       63.12     43.03 o 
  -8   1  13     1964.75     1794.42     72.65 o 
  -7   1  13      262.20      231.86     40.53 o 
  -6   1  13       16.13      -36.11     36.11 o 
  -5   1  13     3078.89     2850.71     98.81 o 
  -4   1  13       34.47      -15.44     38.11 o 
  -3   1  13     6920.60     7017.23    159.00 o 
  -2   1  13      744.56      705.97     43.07 o 
  -1   1  13      185.75      201.19     28.73 o 
   0   1  13     1840.13     1867.45     54.24 o 
   1   1  13       14.77        2.10     33.82 o 
   2   1  13      109.45      135.64     36.03 o 
   3   1  13     6301.95     6390.81    241.93 o 
   4   1  13     3244.90     3263.93    104.76 o 
   5   1  13     2772.16     2642.75     95.06 o 
   6   1  13     1878.80     1909.93     82.05 o 
   7   1  13      135.15      134.19     52.29 o 
   8   1  13      293.30      341.35     78.48 o 
   9   1  13       10.55      -52.71     52.71 o 
 -12   2  13      142.00      124.86     46.22 o 
 -11   2  13     2183.12     2078.55     78.22 o 
 -10   2  13      138.65      105.58     44.04 o 
  -9   2  13      218.15      235.68     45.60 o 
  -8   2  13     1205.99     1147.98     63.85 o 
  -7   2  13      484.30      512.27     45.98 o 
  -6   2  13      314.36      239.16     40.68 o 
  -5   2  13     4050.39     3924.28    103.51 o 
  -4   2  13     3312.66     3221.28     91.66 o 
  -3   2  13     8027.76     8014.42    177.92 o 
  -2   2  13     5104.45     5314.10    115.90 o 
  -1   2  13     6777.73     6740.28    139.27 o 
   0   2  13      866.84      831.46     41.20 o 
   1   2  13      422.59      517.01     36.41 o 
   2   2  13     8615.40     8370.05    155.97 o 
   3   2  13       69.60       76.16     37.58 o 
   4   2  13       70.22      235.74     50.82 o 
   5   2  13     2303.38     2511.73     98.46 o 
   6   2  13       73.67       66.22     43.03 o 
   7   2  13     2523.24     2705.70     97.80 o 
   8   2  13      207.24      283.67     57.22 o 
   9   2  13     2791.94     3113.23    135.07 o 
 -11   3  13      132.49      128.74     44.55 o 
 -10   3  13     5178.79     4873.96    208.05 o 
  -9   3  13     1340.34     1420.59     69.70 o 
  -8   3  13      290.33      251.71     42.54 o 
  -7   3  13     8135.36     7888.33    178.08 o 
  -6   3  13     2810.11     2771.64     91.23 o 
  -5   3  13      325.91      383.30     43.38 o 
  -4   3  13     7680.68     7509.73    168.34 o 
  -3   3  13       42.06       53.43     33.76 o 
  -2   3  13     7054.43     7258.81    167.86 o 
  -1   3  13     2188.19     2116.98     88.58 o 
   0   3  13     3157.19     2986.97    132.78 o 
   1   3  13       66.34       98.10     31.77 o 
   2   3  13      111.82       85.60     49.88 o 
   3   3  13      162.05      104.17     40.22 o 
   4   3  13      191.22      216.38     45.56 o 
   5   3  13     1343.50     1426.39     64.23 o 
   6   3  13     1209.78     1427.03     81.85 o 
   7   3  13     1730.29     1876.78     72.17 o 
   8   3  13     5829.57     5801.08    155.78 o 
   9   3  13      112.18      150.07     85.20 o 
 -11   4  13     1684.08     1686.93     73.04 o 
 -10   4  13     1468.86     1494.39     67.06 o 
  -9   4  13     2468.16     2267.40     79.32 o 
  -8   4  13     6236.58     5818.32    141.10 o 
  -7   4  13      306.05      346.92     59.98 o 
  -6   4  13     4990.60     4846.75    121.29 o 
  -5   4  13     5765.57     5507.79    155.26 o 
  -4   4  13     1306.32     1356.51     59.12 o 
  -3   4  13     2017.85     1982.69     69.97 o 
  -2   4  13       61.39      103.50     39.92 o 
  -1   4  13      299.61      282.88     36.80 o 
   0   4  13      856.52     1008.93     49.29 o 
   1   4  13     2323.77     2307.13    104.79 o 
   2   4  13     2525.62     2377.91     80.02 o 
   3   4  13      159.77      173.06     36.33 o 
   4   4  13     2224.88     2336.08    126.35 o 
   5   4  13      171.76      203.64     47.94 o 
   6   4  13     2145.21     2188.56     78.03 o 
   7   4  13      349.28      467.05     60.96 o 
   8   4  13       57.44      -52.47     52.47 o 
 -11   5  13      405.06      472.80     54.31 o 
 -10   5  13      155.66      119.36     42.71 o 
  -9   5  13      780.02      799.00     53.47 o 
  -8   5  13     1101.97     1187.98     60.28 o 
  -7   5  13       46.46       41.64     44.26 o 
  -6   5  13     2592.68     2491.74     80.10 o 
  -5   5  13     1035.04     1036.54     53.86 o 
  -4   5  13     1045.43     1143.39     50.15 o 
  -3   5  13      452.45      531.44     46.00 o 
  -2   5  13      108.59      141.26     41.71 o 
  -1   5  13      266.01      316.29     39.16 o 
   0   5  13     4977.95     4988.26    112.90 o 
   1   5  13     2686.44     2743.83     90.95 o 
   2   5  13     1625.05     1501.38     61.51 o 
   3   5  13     8497.60     8399.34    172.86 o 
   4   5  13      410.03      434.33     59.26 o 
   5   5  13     2254.34     2186.39     89.25 o 
   6   5  13       50.35       -7.12     74.43 o 
   7   5  13      493.02      527.48     63.07 o 
   8   5  13       43.10      165.31     60.02 o 
 -10   6  13      324.03      370.90     49.24 o 
  -9   6  13     1454.16     1463.59     78.63 o 
  -8   6  13     1602.97     1557.82     65.35 o 
  -7   6  13     2152.93     2063.56     73.73 o 
  -6   6  13     1366.81     1431.39     70.19 o 
  -5   6  13      572.23      716.91     50.76 o 
  -4   6  13       33.91        3.73     39.19 o 
  -3   6  13      225.94      285.22     62.41 o 
  -2   6  13       14.71       24.35     42.18 o 
  -1   6  13       27.03       44.46     39.88 o 
   0   6  13       92.24      120.16     36.86 o 
   1   6  13     2052.93     1974.38     65.66 o 
   2   6  13     4032.55     3944.45     91.44 o 
   3   6  13       21.92      -14.27     36.02 o 
   4   6  13      197.91      191.19     44.62 o 
   5   6  13        7.88      114.42     52.28 o 
   6   6  13      741.56      774.57     93.02 o 
   7   6  13      256.82      303.06     63.69 o 
 -10   7  13       22.96      140.32     48.11 o 
  -9   7  13        4.76      -26.94     44.53 o 
  -8   7  13      110.27       95.89     65.91 o 
  -7   7  13     2048.38     1958.10     77.08 o 
  -6   7  13       51.68       39.10     40.68 o 
  -5   7  13     1310.48     1210.68     59.42 o 
  -4   7  13      149.92      133.66     40.59 o 
  -3   7  13       17.56      -18.37     39.11 o 
  -2   7  13     1437.97     1530.55     57.56 o 
  -1   7  13       77.22        9.02     35.34 o 
   0   7  13     1048.65     1086.65     53.01 o 
   1   7  13      371.16      468.52     46.58 o 
   2   7  13      359.71      447.10     40.55 o 
   3   7  13     1355.96     1300.73     54.84 o 
   4   7  13      557.84      513.48     60.98 o 
   5   7  13      465.58      435.84     54.93 o 
   6   7  13     1908.48     1744.87     87.20 o 
   7   7  13     2574.16     2543.13    220.64 o 
  -9   8  13       60.42       50.40     44.46 o 
  -8   8  13     1613.08     1707.85    125.81 o 
  -7   8  13      162.02      151.51     44.10 o 
  -6   8  13       94.55       32.02     50.22 o 
  -5   8  13      283.93      231.12     45.59 o 
  -4   8  13       95.34       84.99     41.29 o 
  -3   8  13     2112.29     2006.58     75.26 o 
  -2   8  13      890.56      870.39     48.68 o 
  -1   8  13     5425.52     5733.33    145.53 o 
   0   8  13      531.87      576.33     46.30 o 
   1   8  13     5667.14     5739.14    136.16 o 
   2   8  13     1536.76     1599.64     74.39 o 
   3   8  13        3.98       -1.79     45.81 o 
   4   8  13      983.65     1206.75     80.36 o 
   5   8  13     3203.61     3474.20    115.06 o 
   6   8  13       57.72      -39.55     51.94 o 
  -8   9  13       16.00       36.59     44.79 o 
  -7   9  13     7178.19     7150.45    252.13 o 
  -6   9  13      653.93      681.93     70.37 o 
  -5   9  13     2662.84     2706.07     90.66 o 
  -4   9  13      149.33      186.27     44.84 o 
  -3   9  13      302.75      268.68     45.84 o 
  -2   9  13     3726.00     3686.64    104.96 o 
  -1   9  13      885.31      978.80     54.67 o 
   0   9  13     3253.76     3283.28     91.20 o 
   1   9  13     2468.35     2628.57     99.47 o 
   2   9  13      572.57      700.87     61.80 o 
   3   9  13     2946.09     3159.75    104.67 o 
   4   9  13      350.27      385.64     67.23 o 
   5   9  13     1608.80     1832.46     80.22 o 
  -7  10  13       14.96      -29.26     67.65 o 
  -6  10  13     5956.65     5984.03    175.41 o 
  -5  10  13      654.43      677.62     56.95 o 
  -4  10  13        7.47       36.54     44.81 o 
  -3  10  13       99.13      149.33     46.63 o 
  -2  10  13      906.15      951.23     53.19 o 
  -1  10  13      156.61      187.28     42.57 o 
   0  10  13     2532.40     2532.89    117.99 o 
   1  10  13       82.78       53.75     53.83 o 
   2  10  13     1269.58     1635.62     90.29 o 
   3  10  13       41.40       62.43     66.60 o 
   4  10  13      831.82      895.14     63.83 o 
  -5  11  13      412.62      464.32     56.81 o 
  -4  11  13        2.33      -44.42     44.42 o 
  -3  11  13     2482.08     2569.12     90.38 o 
  -2  11  13     1850.25     1887.25     81.22 o 
  -1  11  13     2183.02     2404.15     91.09 o 
   0  11  13     2518.07     2794.45     98.98 o 
   1  11  13      137.45      192.15     82.87 o 
   2  11  13      429.93      451.00     60.26 o 
 -10   0  14      899.46      840.69    105.29 o 
  -8   0  14     3115.37     2961.94    215.41 o 
  -6   0  14     1649.12     1700.05     97.01 o 
  -4   0  14    13403.57    12955.78    544.95 o 
  -2   0  14     1670.26     1769.10    122.94 o 
   0   0  14      412.17      463.35     69.06 o 
   2   0  14    14536.42    14636.52    455.44 o 
   4   0  14    16598.12    17047.81    531.36 o 
   6   0  14     2252.10     2305.69    156.32 o 
   8   0  14        5.28      -17.78     81.68 o 
 -11   1  14     2123.62     2158.82     82.74 o 
 -10   1  14     5911.61     5453.39    139.31 o 
  -9   1  14      109.22      104.57     45.58 o 
  -8   1  14     1715.79     1741.25     69.96 o 
  -7   1  14      297.58      301.52     44.26 o 
  -6   1  14      143.77      161.19     43.44 o 
  -5   1  14     3381.87     3330.90     95.21 o 
  -4   1  14      284.03      347.25     44.00 o 
  -3   1  14     2448.59     2509.22     79.80 o 
  -2   1  14     2845.00     2774.60    120.67 o 
  -1   1  14      689.29      683.21     50.51 o 
   0   1  14     1123.37     1044.35     59.36 o 
   1   1  14     2482.18     2642.10    114.80 o 
   2   1  14       80.31      -18.06     46.13 o 
   3   1  14    12284.47    12856.51    331.14 o 
   4   1  14     2216.42     2116.05     86.77 o 
   5   1  14     1615.11     1739.93    106.08 o 
   6   1  14      269.57      226.54     71.95 o 
   7   1  14      542.31      625.83     62.86 o 
   8   1  14     1546.78     1630.53     84.82 o 
 -11   2  14     6209.22     5853.13    230.49 o 
 -10   2  14      309.29      243.06     47.31 o 
  -9   2  14     4094.56     3850.64    109.51 o 
  -8   2  14       95.31      114.91     43.05 o 
  -7   2  14      444.61      455.14     47.97 o 
  -6   2  14      586.36      636.93     48.67 o 
  -5   2  14     5084.49     4941.94    124.98 o 
  -4   2  14       33.54      -22.39     39.33 o 
  -3   2  14     2122.45     2175.19    113.09 o 
  -2   2  14      841.36      774.72     47.73 o 
  -1   2  14      641.48      516.71     40.45 o 
   0   2  14      208.65      233.21     36.98 o 
   1   2  14       33.94       29.82     38.12 o 
   2   2  14       12.56       51.35     47.74 o 
   3   2  14     1042.17     1114.08     68.01 o 
   4   2  14      272.56      321.35     54.94 o 
   5   2  14     1229.70     1137.99     76.62 o 
   6   2  14      623.79      557.16     60.89 o 
   7   2  14      218.97      330.92     66.95 o 
 -10   3  14      758.86      773.13     57.90 o 
  -9   3  14      648.93      653.57     53.03 o 
  -8   3  14      106.39      115.42     43.06 o 
  -7   3  14     1874.73     1940.28     72.61 o 
  -6   3  14     1859.26     1679.90     71.00 o 
  -5   3  14      569.64      449.95     44.92 o 
  -4   3  14     1485.40     1513.88     63.58 o 
  -3   3  14      540.31      645.93     57.48 o 
  -2   3  14       58.26       68.97     36.38 o 
  -1   3  14     5676.22     5474.17    121.19 o 
   0   3  14     1070.61      962.45     48.37 o 
   1   3  14      260.85      249.14     35.47 o 
   2   3  14     1237.09     1341.04     60.43 o 
   3   3  14     1725.76     1700.06     67.00 o 
   4   3  14      607.59      688.02     63.84 o 
   5   3  14       81.24      160.80     52.61 o 
   6   3  14       60.67       47.37     55.11 o 
   7   3  14        3.40      -53.98     53.98 o 
 -10   4  14      305.46      281.38     46.99 o 
  -9   4  14     1311.11     1357.47     64.33 o 
  -8   4  14     3522.45     3378.05     99.37 o 
  -7   4  14     1108.31     1055.17     55.80 o 
  -6   4  14     2996.34     2990.74     90.37 o 
  -5   4  14      525.29      553.54     48.36 o 
  -4   4  14      380.84      295.32     51.00 o 
  -3   4  14       14.04       -0.77     60.19 o 
  -2   4  14     1698.68     1767.28     78.01 o 
  -1   4  14     1741.43     1836.81     62.83 o 
   0   4  14     2181.07     2217.25     69.65 o 
   1   4  14     1527.54     1405.70     57.05 o 
   2   4  14      105.88       58.36     35.17 o 
   3   4  14      691.68      668.77     50.67 o 
   4   4  14        3.35       15.61     45.92 o 
   5   4  14      148.97      166.83     49.14 o 
   6   4  14     2507.61     2828.14     91.69 o 
   7   4  14       81.00      134.04     77.70 o 
 -10   5  14      157.59      154.73     52.30 o 
  -9   5  14     1954.87     1984.05     76.40 o 
  -8   5  14     1397.81     1309.21     73.09 o 
  -7   5  14     7014.30     6888.15    211.44 o 
  -6   5  14        1.80      -39.92     39.92 o 
  -5   5  14     6674.10     6536.43    181.45 o 
  -4   5  14        6.94      -35.02     45.86 o 
  -3   5  14       34.56        7.45     42.89 o 
  -2   5  14       32.44      -24.87     36.18 o 
  -1   5  14       93.77       73.96     37.70 o 
   0   5  14     3130.76     3056.35     84.11 o 
   1   5  14      117.86      127.63     40.09 o 
   2   5  14        5.92       15.33     37.12 o 
   3   5  14     1754.04     1875.74     63.20 o 
   4   5  14      921.58      903.94     79.65 o 
   5   5  14     5025.10     5011.10    134.19 o 
   6   5  14      731.91      663.76     69.68 o 
  -9   6  14       24.19       36.08     50.99 o 
  -8   6  14     2803.31     2807.51     89.71 o 
  -7   6  14       85.10      130.52     71.98 o 
  -6   6  14     5503.45     5499.26    161.75 o 
  -5   6  14      185.27      128.73     53.63 o 
  -4   6  14     3939.79     3860.63    125.99 o 
  -3   6  14      393.02      475.18     84.42 o 
  -2   6  14       68.34       77.65     38.56 o 
  -1   6  14     6513.17     6721.02    145.04 o 
   0   6  14       38.20       54.99     38.16 o 
   1   6  14     9598.16     9638.26    196.06 o 
   2   6  14      813.19      923.59     53.77 o 
   3   6  14       67.67       87.06     39.30 o 
   4   6  14     1487.58     1360.10     75.24 o 
   5   6  14     2866.18     2945.42    185.72 o 
   6   6  14     3250.66     3308.97    139.23 o 
  -8   7  14      690.70      864.86     59.87 o 
  -7   7  14       72.75       70.48     59.85 o 
  -6   7  14      706.32      683.11     62.94 o 
  -5   7  14       20.48      -47.15     47.15 o 
  -4   7  14      601.70      612.30     52.51 o 
  -3   7  14        3.28       20.35     44.48 o 
  -2   7  14     4742.60     4841.69    114.68 o 
  -1   7  14      112.07      131.06     40.54 o 
   0   7  14    11083.79    11411.21    226.49 o 
   1   7  14      442.64      424.97     45.97 o 
   2   7  14     4083.40     3982.92    103.72 o 
   3   7  14      591.15      664.65     62.60 o 
   4   7  14      337.85      322.45     61.80 o 
   5   7  14       53.02       49.64     68.49 o 
  -7   8  14      429.17      371.72     61.46 o 
  -6   8  14     2668.72     2640.67    113.75 o 
  -5   8  14      305.24      358.74     54.92 o 
  -4   8  14      659.46      668.67     54.57 o 
  -3   8  14      332.15      365.19     49.31 o 
  -2   8  14      198.28      255.96     47.04 o 
  -1   8  14     5270.49     5301.89    125.00 o 
   0   8  14       34.37      114.57     43.13 o 
   1   8  14      290.72      312.69     58.81 o 
   2   8  14      814.03      949.52     65.88 o 
   3   8  14      395.86      568.43     64.87 o 
   4   8  14       65.86       20.35     49.20 o 
  -6   9  14     1595.96     1608.15     85.94 o 
  -5   9  14      209.61      181.76     70.97 o 
  -4   9  14     1027.01     1121.18     78.37 o 
  -3   9  14       58.19       68.46     49.02 o 
  -2   9  14        1.33       27.96     41.30 o 
  -1   9  14     1465.15     1553.31     64.58 o 
   0   9  14      130.80       71.75     41.63 o 
   1   9  14      611.93      723.20     63.23 o 
   2   9  14      720.83      659.64     64.30 o 
   3   9  14      407.19      532.68     61.80 o 
  -4  10  14      378.22      433.20     53.32 o 
  -3  10  14      809.42      915.98     54.93 o 
  -2  10  14     1045.86     1052.94     57.08 o 
  -1  10  14      853.01      834.32     72.03 o 
   0  10  14        3.37      -53.12     53.12 o 
   1  10  14      757.13      793.18     78.76 o 
  -9   0  15     2118.85     1884.44    220.70 o 
  -7   0  15      104.57      155.00    171.44 o 
  -5   0  15      680.55      741.31     76.50 o 
  -3   0  15      583.53      731.56     91.01 o 
  -1   0  15      222.16      239.33     95.41 o 
   1   0  15     1130.45     1153.76     94.11 o 
   3   0  15        0.76      109.22     71.23 o 
   5   0  15      700.46      675.17     98.78 o 
  -9   1  15       11.45      107.50     49.43 o 
  -8   1  15      100.84       96.82     45.26 o 
  -7   1  15      293.20      249.58     48.50 o 
  -6   1  15      125.23       93.92     44.37 o 
  -5   1  15     1535.80     1541.65     66.86 o 
  -4   1  15      160.71      167.93     44.39 o 
  -3   1  15     1877.90     1788.43     79.98 o 
  -2   1  15      200.66      254.53     62.09 o 
  -1   1  15     1977.74     1794.35    102.88 o 
   0   1  15     4958.10     5012.40    233.10 o 
   1   1  15       52.12       67.21     53.68 o 
   2   1  15      774.62      807.49     62.59 o 
   3   1  15     1891.11     2035.97     86.39 o 
   4   1  15       15.17      -54.41     54.41 o 
   5   1  15      292.92      357.61     61.49 o 
   6   1  15      923.57      982.48     88.21 o 
  -9   2  15     2087.53     2053.45     80.56 o 
  -8   2  15      472.97      558.72     64.52 o 
  -7   2  15     1519.51     1516.32     67.70 o 
  -6   2  15        5.43       27.62     45.00 o 
  -5   2  15      536.80      535.56     50.88 o 
  -4   2  15      399.36      383.87     46.67 o 
  -3   2  15     1939.63     2097.56     88.77 o 
  -2   2  15     3838.86     3748.78    122.50 o 
  -1   2  15     4610.75     4816.14    144.14 o 
   0   2  15      205.22      132.72     53.33 o 
   1   2  15     4695.46     4518.49    147.16 o 
   2   2  15     2568.05     2595.63     94.74 o 
   3   2  15      815.17      869.10     66.60 o 
   4   2  15     2197.09     2187.94     93.46 o 
   5   2  15        1.77      -54.96     54.96 o 
   6   2  15       63.12       63.07     57.25 o 
  -9   3  15      199.76      235.74     49.77 o 
  -8   3  15     4656.11     4508.80    122.00 o 
  -7   3  15     2066.17     2078.42     77.64 o 
  -6   3  15       16.75      -18.46     41.43 o 
  -5   3  15     2269.24     2430.53     81.71 o 
  -4   3  15     1333.49     1311.53    104.79 o 
  -3   3  15       74.13       89.10     49.84 o 
  -2   3  15     5643.88     5788.83    141.25 o 
  -1   3  15      170.65      112.78     67.35 o 
   0   3  15     1727.53     1942.42     90.22 o 
   1   3  15       33.31      166.14     55.94 o 
   2   3  15     2361.43     2482.10    106.89 o 
   3   3  15       31.55      -37.78     50.35 o 
   4   3  15     3691.70     3801.29    121.76 o 
   5   3  15       14.42      -45.58     56.94 o 
  -8   4  15     2327.57     2301.15    140.73 o 
  -7   4  15      136.04      121.29     48.21 o 
  -6   4  15     4053.05     4194.91    115.53 o 
  -5   4  15     1802.67     1684.52     92.99 o 
  -4   4  15     2963.06     3101.46    117.74 o 
  -3   4  15     1696.31     1798.78     85.53 o 
  -2   4  15      704.78      787.36     52.31 o 
  -1   4  15      432.58      507.04     45.99 o 
   0   4  15        1.82       -0.48     49.21 o 
   1   4  15       19.14       -5.24     38.89 o 
   2   4  15     1053.69     1220.82     80.08 o 
   3   4  15      676.05      703.71     63.65 o 
   4   4  15     3107.70     3053.71    109.91 o 
   5   4  15     2724.47     2602.21    108.90 o 
  -8   5  15       29.43       16.79     43.37 o 
  -7   5  15      207.73      265.29     49.36 o 
  -6   5  15       18.56        2.70     64.24 o 
  -5   5  15     1291.31     1185.97     72.54 o 
  -4   5  15     3695.09     3534.25    122.56 o 
  -3   5  15     4734.92     4751.86    147.52 o 
  -2   5  15      976.53      968.23     57.14 o 
  -1   5  15      561.02      638.60     48.40 o 
   0   5  15      608.67      609.98     47.92 o 
   1   5  15      552.01      698.67     50.41 o 
   2   5  15      264.74      317.68     48.67 o 
   3   5  15     3674.30     3655.36    131.01 o 
   4   5  15        8.52      124.60     63.55 o 
   5   5  15     1277.04     1345.24    156.65 o 
  -7   6  15       60.57      115.49     54.73 o 
  -6   6  15      530.41      587.41     65.11 o 
  -5   6  15       36.85       57.61     50.36 o 
  -4   6  15        1.87      -48.59     48.59 o 
  -3   6  15      127.84       81.95     53.10 o 
  -2   6  15      989.16     1056.82     53.93 o 
  -1   6  15      640.54      630.95     49.47 o 
   0   6  15      578.32      703.98     49.89 o 
   1   6  15       58.39       99.51     41.76 o 
   2   6  15     2647.89     2782.75     85.37 o 
   3   6  15        0.48      -51.26     60.99 o 
   4   6  15      839.06      742.25    103.30 o 
  -6   7  15       61.77      -52.08     52.08 o 
  -5   7  15      694.41      710.63     77.24 o 
  -4   7  15      294.50      340.07     57.15 o 
  -3   7  15     1240.21     1353.10     67.49 o 
  -2   7  15      759.26      749.49     51.86 o 
  -1   7  15        9.66      -35.01     39.28 o 
   0   7  15     2684.93     2822.17     86.65 o 
   1   7  15      157.73      143.62     45.40 o 
   2   7  15     2083.46     2031.80     78.26 o 
   3   7  15     1585.59     1630.45     90.47 o 
  -5   8  15      673.93      701.79     68.61 o 
  -4   8  15     1014.30      957.04     71.86 o 
  -3   8  15        7.05      -15.80     42.66 o 
  -2   8  15     1997.79     2098.35     74.03 o 
  -1   8  15     5863.95     6248.49    143.19 o 
   0   8  15     1178.52     1061.16     68.49 o 
   1   8  15     6660.37     6778.71    174.44 o 
  -6   0  16     1787.75     1587.39    103.36 o 
  -4   0  16     7175.75     7419.34    247.34 o 
  -2   0  16    12930.06    12659.52    549.63 o 
   0   0  16      717.24      709.93    113.58 o 
   2   0  16     2838.24     3122.63    152.38 o 
   4   0  16     6270.39     6632.38    255.41 o 
  -7   1  16      127.50      162.65     48.87 o 
  -6   1  16       26.23       46.92     44.13 o 
  -5   1  16     1621.08     1769.74     72.94 o 
  -4   1  16     1066.10     1067.33     90.60 o 
  -3   1  16     5860.76     6025.02    173.16 o 
  -2   1  16     2002.19     2039.72    110.67 o 
  -1   1  16     2993.53     2935.34    136.25 o 
   0   1  16      128.45      125.12     64.68 o 
   1   1  16        5.70      -58.23     61.29 o 
   2   1  16      115.73       66.50     64.69 o 
   3   1  16     1994.12     2179.31     92.50 o 
   4   1  16     1657.02     1658.86     86.62 o 
  -7   2  16     1404.01     1374.97     67.63 o 
  -6   2  16      195.52      212.46     48.52 o 
  -5   2  16      256.04      328.24     67.46 o 
  -4   2  16       37.64        6.94     53.19 o 
  -3   2  16     3164.39     3289.75    117.31 o 
  -2   2  16      202.77      245.76     91.01 o 
  -1   2  16       27.67      -22.79     59.32 o 
   0   2  16      212.53      203.64     69.29 o 
   1   2  16       18.31       97.52     56.64 o 
   2   2  16       58.53      191.24     64.39 o 
   3   2  16      450.32      564.82     63.99 o 
  -7   3  16      155.07      129.30     46.95 o 
  -6   3  16        8.84      -52.36     52.36 o 
  -5   3  16      319.96      298.26     56.50 o 
  -4   3  16     1497.53     1564.85     82.16 o 
  -3   3  16        5.58       12.49     52.00 o 
  -2   3  16        1.05      -45.12     55.57 o 
  -1   3  16      268.14      347.55     69.43 o 
   0   3  16      324.65      236.35     65.88 o 
   1   3  16      335.24      429.72     73.70 o 
   2   3  16       54.82      100.68     78.30 o 
   3   3  16     1113.90     1123.44     85.07 o 
  -6   4  16     3408.68     3542.80    160.95 o 
  -5   4  16      218.77      184.39     56.93 o 
  -4   4  16     1268.82     1306.13     77.57 o 
  -3   4  16      405.91      412.36     49.64 o 
  -2   4  16      285.64      255.72     47.10 o 
  -1   4  16      622.70      695.77     55.07 o 
   0   4  16       30.70      127.86     71.72 o 
   1   4  16      231.09      319.99     65.75 o 
   2   4  16     1508.97     1524.12     93.44 o 
   3   4  16       32.74        3.23     73.32 o 
  -5   5  16     8069.95     8034.90    220.50 o 
  -4   5  16      350.59      242.96     55.07 o 
  -3   5  16      321.67      330.72     49.45 o 
  -2   5  16        1.70       26.33     44.43 o 
  -1   5  16      136.49      187.81     47.32 o 
   0   5  16      165.90      182.53     44.86 o 
   1   5  16       26.69       26.68     61.25 o 
   2   5  16      221.03      249.73     53.25 o 
  -4   6  16     1983.86     2072.60    107.79 o 
  -3   6  16       15.65       68.24     47.63 o 
  -2   6  16      688.94      858.69     64.83 o 
  -1   6  16     2741.29     2812.07     85.82 o 
   0   6  16      196.41      272.18     47.79 o 
  -3   0  17     1524.23     1480.17    144.10 o 
  -1   0  17      346.41      314.42    102.25 o 
  -4   1  17     1446.43     1395.57    181.32 o 
  -3   1  17     1165.04     1310.21     99.21 o 
  -2   1  17      384.01      418.95     73.59 o 
  -1   1  17     2159.90     2132.78    119.74 o 
   0   1  17      773.09      889.56    174.58 o 
  -3   2  17       59.75      151.28     71.09 o 
  -2   2  17     2337.27     2264.91    124.17 o 
  -1   2  17     1248.61     1112.28    118.68 o 
                                                 
